# Supplementary material for: pKa of ubiquinone, menaquinone, phylloquinone, plastoquinone, and rhodoquinone in aqueous solution
Source: Photosynth Res. 2017 Apr 12;133(1):297–304. doi: 10.1007/s11120-017-0382-y (PMC5500672; doi:10.1007/s11120-017-0382-y)
Supplement: Supplementary file 2 — Supplementary material 1 (PDB 52 KB) [file 11120_2017_382_MOESM2_ESM.pdb]

TITLE     SUPPORTING INFOMATION FOR:                                            
TITLE    2 PKA OF UBIQUINONE, MENAQUINONE, PHYLLOQUINONE, PLASTOQUINONE, AND RHODOQUINONE IN AQUEOUS SOLUTION
TITLE    3 RYO HASEGAWA, KEISUKE SAITO, TOMOHIRO TAKAOKA, HIROSHI ISHIKITA
REMARK 400 
REMARK 400 TABLE OF CONTENTS
REMARK 400 DP: DEPROTONATED (Q_RADICALMINUS) 
REMARK 400 P: PROTONATED (QH_RADICAL)
REMARK 400  
REMARK 400 
REMARK 400 MODEL  1:BENZOQUINONE DP 
REMARK 400 MODEL  2:BENZOQUINONE  P 
REMARK 400 MODEL  3:METHYLBENZOQUINONE DP 
REMARK 400 MODEL  4:METHYLBENZOQUINONE  P 
REMARK 400 MODEL  5:2,3-DIMETHYLBENZOQUINONE DP 
REMARK 400 MODEL  6:2,3-DIMETHYLBENZOQUINONE  P 
REMARK 400 MODEL  7:2,5-DIMETHYLBENZOQUINONE DP 
REMARK 400 MODEL  8:2,5-DIMETHYLBENZOQUINONE  P 
REMARK 400 MODEL  9:2,6-DIMETHYLBENZOQUINONE DP 
REMARK 400 MODEL 10:2,6-DIMETHYLBENZOQUINONE  P 
REMARK 400 MODEL 11:TRIMETHYLBENZOQUINONE DP 
REMARK 400 MODEL 12:TRIMETHYLBENZOQUINONE  P 
REMARK 400 MODEL 13:DUROQUINONE DP 
REMARK 400 MODEL 14:DUROQUINONE  P 
REMARK 400 MODEL 15:1,4-NAPHTOQUINONE DP 
REMARK 400 MODEL 16:1,4-NAPHTOQUINONE  P 
REMARK 400 MODEL 17:2-METHYL-1,4-NAPHTOQUINONE DP 
REMARK 400 MODEL 18:2-METHYL-1,4-NAPHTOQUINONE  P 
REMARK 400 MODEL 19:UBIQUINONE-1 DP 
REMARK 400 MODEL 20:UBIQUINONE-1  P 
REMARK 400 MODEL 21:MENAQUINONE-1 DP 
REMARK 400 MODEL 22:MENAQUINONE-1  P 
REMARK 400 MODEL 23:PLASTOQUINONE-1 DP 
REMARK 400 MODEL 24:PLASTOQUINONE-1  P 
REMARK 400 MODEL 25:RHODOQUINONE-1 DP 
REMARK 400 MODEL 26:RHODOQUINONE-1  P 
REMARK 400 
REMARK 400 
REMARK 400 
MODEL        1
HETATM    1  C   LIG     1      -2.573   0.793  -1.035  1.00  0.00           C  
HETATM    2  C   LIG     1      -3.913   1.204  -1.404  1.00  0.00           C  
HETATM    3  C   LIG     1      -4.870   1.287  -0.319  1.00  0.00           C  
HETATM    4  C   LIG     1      -4.528   0.994   0.979  1.00  0.00           C  
HETATM    5  C   LIG     1      -3.188   0.583   1.348  1.00  0.00           C  
HETATM    6  C   LIG     1      -2.231   0.500   0.263  1.00  0.00           C  
HETATM    7  O   LIG     1      -4.231   1.475  -2.613  1.00  0.00           O  
HETATM    8  O   LIG     1      -2.870   0.312   2.556  1.00  0.00           O  
HETATM    9  H   LIG     1      -1.805   0.712  -1.820  1.00  0.00           H  
HETATM   10  H   LIG     1      -5.904   1.595  -0.542  1.00  0.00           H  
HETATM   11  H   LIG     1      -5.297   1.075   1.764  1.00  0.00           H  
HETATM   12  H   LIG     1      -1.198   0.192   0.486  1.00  0.00           H  
ENDMDL
MODEL        2
HETATM    1  C   LIG     1      -2.584   0.791  -1.033  1.00  0.00           C  
HETATM    2  C   LIG     1      -3.915   1.186  -1.326  1.00  0.00           C  
HETATM    3  C   LIG     1      -4.885   1.282  -0.298  1.00  0.00           C  
HETATM    4  C   LIG     1      -4.536   0.992   1.000  1.00  0.00           C  
HETATM    5  C   LIG     1      -3.185   0.585   1.347  1.00  0.00           C  
HETATM    6  C   LIG     1      -2.226   0.499   0.259  1.00  0.00           C  
HETATM    7  O   LIG     1      -4.197   1.460  -2.616  1.00  0.00           O  
HETATM    8  O   LIG     1      -2.861   0.318   2.542  1.00  0.00           O  
HETATM    9  H   LIG     1      -1.840   0.719  -1.842  1.00  0.00           H  
HETATM   10  H   LIG     1      -5.916   1.589  -0.537  1.00  0.00           H  
HETATM   11  H   LIG     1      -5.258   0.203   1.395  1.00  0.00           H  
HETATM   12  H   LIG     1      -1.190   0.194   0.476  1.00  0.00           H  
HETATM   13  H   LIG     1      -3.438   1.375  -3.356  1.00  0.00           H  
ENDMDL
MODEL        3
HETATM    1  C   LIG     1       0.677   0.448  -1.021  1.00  0.00           C  
HETATM    2  C   LIG     1      -0.720   0.680  -1.381  1.00  0.00           C  
HETATM    3  C   LIG     1      -1.638   0.942  -0.294  1.00  0.00           C  
HETATM    4  C   LIG     1      -1.235   0.975   1.019  1.00  0.00           C  
HETATM    5  C   LIG     1       0.145   0.747   1.391  1.00  0.00           C  
HETATM    6  C   LIG     1       1.061   0.485   0.301  1.00  0.00           C  
HETATM    7  O   LIG     1      -1.112   0.653  -2.598  1.00  0.00           O  
HETATM    8  O   LIG     1       0.533   0.775   2.610  1.00  0.00           O  
HETATM    9  C   LIG     1       1.663   0.172  -2.126  1.00  0.00           C  
HETATM   10  H   LIG     1      -1.946   1.174   1.818  1.00  0.00           H  
HETATM   11  H   LIG     1      -2.679   1.114  -0.560  1.00  0.00           H  
HETATM   12  H   LIG     1       2.103   0.311   0.569  1.00  0.00           H  
HETATM   13  H   LIG     1       2.665  -0.005  -1.723  1.00  0.00           H  
HETATM   14  H   LIG     1       1.365  -0.704  -2.714  1.00  0.00           H  
HETATM   15  H   LIG     1       1.717   1.011  -2.830  1.00  0.00           H  
ENDMDL
MODEL        4
HETATM    1  C   LIG     1       1.663   0.907  -0.547  1.00  0.00           C  
HETATM    2  C   LIG     1       0.539   0.702  -1.467  1.00  0.00           C  
HETATM    3  C   LIG     1      -0.766   0.440  -0.889  1.00  0.00           C  
HETATM    4  C   LIG     1      -0.956   0.384   0.471  1.00  0.00           C  
HETATM    5  C   LIG     1       0.150   0.587   1.332  1.00  0.00           C  
HETATM    6  C   LIG     1       1.440   0.845   0.812  1.00  0.00           C  
HETATM    7  O   LIG     1       0.698   0.751  -2.721  1.00  0.00           O  
HETATM    8  O   LIG     1       0.033   0.547   2.677  1.00  0.00           O  
HETATM    9  C   LIG     1       3.023   1.180  -1.120  1.00  0.00           C  
HETATM   10  H   LIG     1      -1.939   0.186   0.891  1.00  0.00           H  
HETATM   11  H   LIG     1      -1.593   0.289  -1.575  1.00  0.00           H  
HETATM   12  H   LIG     1       2.254   0.993   1.516  1.00  0.00           H  
HETATM   13  H   LIG     1       3.766   1.309  -0.329  1.00  0.00           H  
HETATM   14  H   LIG     1       3.343   0.359  -1.771  1.00  0.00           H  
HETATM   15  H   LIG     1       3.010   2.082  -1.741  1.00  0.00           H  
HETATM   16  H   LIG     1      -0.882   0.370   2.943  1.00  0.00           H  
ENDMDL
MODEL        5
HETATM    1  C   LIG     1       1.646   0.940  -0.540  1.00  0.00           C  
HETATM    2  C   LIG     1       0.517   0.805  -1.457  1.00  0.00           C  
HETATM    3  C   LIG     1      -0.776   0.542  -0.869  1.00  0.00           C  
HETATM    4  C   LIG     1      -0.946   0.422   0.487  1.00  0.00           C  
HETATM    5  C   LIG     1       0.160   0.550   1.408  1.00  0.00           C  
HETATM    6  C   LIG     1       1.475   0.818   0.831  1.00  0.00           C  
HETATM    7  O   LIG     1       0.652   0.913  -2.726  1.00  0.00           O  
HETATM    8  O   LIG     1      -0.021   0.432   2.671  1.00  0.00           O  
HETATM    9  C   LIG     1       3.009   1.215  -1.128  1.00  0.00           C  
HETATM   10  C   LIG     1       2.648   0.959   1.772  1.00  0.00           C  
HETATM   11  H   LIG     1      -1.927   0.223   0.913  1.00  0.00           H  
HETATM   12  H   LIG     1      -1.619   0.441  -1.550  1.00  0.00           H  
HETATM   13  H   LIG     1       3.430   2.157  -0.751  1.00  0.00           H  
HETATM   14  H   LIG     1       3.729   0.427  -0.869  1.00  0.00           H  
HETATM   15  H   LIG     1       2.945   1.279  -2.215  1.00  0.00           H  
HETATM   16  H   LIG     1       2.319   0.828   2.805  1.00  0.00           H  
HETATM   17  H   LIG     1       3.428   0.217   1.560  1.00  0.00           H  
HETATM   18  H   LIG     1       3.122   1.945   1.682  1.00  0.00           H  
ENDMDL
MODEL        6
HETATM    1  C   LIG     1       1.660   0.906  -0.523  1.00  0.00           C  
HETATM    2  C   LIG     1       0.535   0.689  -1.369  1.00  0.00           C  
HETATM    3  C   LIG     1      -0.760   0.437  -0.858  1.00  0.00           C  
HETATM    4  C   LIG     1      -0.950   0.394   0.499  1.00  0.00           C  
HETATM    5  C   LIG     1       0.152   0.603   1.417  1.00  0.00           C  
HETATM    6  C   LIG     1       1.483   0.864   0.854  1.00  0.00           C  
HETATM    7  O   LIG     1       0.766   0.735  -2.702  1.00  0.00           O  
HETATM    8  O   LIG     1      -0.044   0.559   2.668  1.00  0.00           O  
HETATM    9  C   LIG     1       2.994   1.171  -1.179  1.00  0.00           C  
HETATM   10  C   LIG     1       2.621   1.079   1.817  1.00  0.00           C  
HETATM   11  H   LIG     1      -1.929   0.204   0.926  1.00  0.00           H  
HETATM   12  H   LIG     1      -1.586   0.281  -1.546  1.00  0.00           H  
HETATM   13  H   LIG     1       3.780   1.345  -0.446  1.00  0.00           H  
HETATM   14  H   LIG     1       3.294   0.325  -1.809  1.00  0.00           H  
HETATM   15  H   LIG     1       2.937   2.047  -1.835  1.00  0.00           H  
HETATM   16  H   LIG     1       2.262   0.990   2.843  1.00  0.00           H  
HETATM   17  H   LIG     1       3.419   0.343   1.665  1.00  0.00           H  
HETATM   18  H   LIG     1       3.070   2.071   1.693  1.00  0.00           H  
HETATM   19  H   LIG     1      -0.050   0.573  -3.199  1.00  0.00           H  
ENDMDL
MODEL        7
HETATM    1  C   LIG     1       1.663   0.910  -0.554  1.00  0.00           C  
HETATM    2  C   LIG     1       0.541   0.713  -1.465  1.00  0.00           C  
HETATM    3  C   LIG     1      -0.753   0.477  -0.865  1.00  0.00           C  
HETATM    4  C   LIG     1      -0.971   0.429   0.494  1.00  0.00           C  
HETATM    5  C   LIG     1       0.151   0.625   1.405  1.00  0.00           C  
HETATM    6  C   LIG     1       1.445   0.862   0.805  1.00  0.00           C  
HETATM    7  O   LIG     1       0.693   0.748  -2.735  1.00  0.00           O  
HETATM    8  O   LIG     1      -0.000   0.590   2.675  1.00  0.00           O  
HETATM    9  C   LIG     1       3.032   1.160  -1.131  1.00  0.00           C  
HETATM   10  C   LIG     1      -2.340   0.178   1.071  1.00  0.00           C  
HETATM   11  H   LIG     1      -1.584   0.331  -1.554  1.00  0.00           H  
HETATM   12  H   LIG     1       3.775   1.288  -0.339  1.00  0.00           H  
HETATM   13  H   LIG     1       3.352   0.331  -1.774  1.00  0.00           H  
HETATM   14  H   LIG     1       3.041   2.059  -1.760  1.00  0.00           H  
HETATM   15  H   LIG     1       2.277   1.007   1.494  1.00  0.00           H  
HETATM   16  H   LIG     1      -3.083   0.051   0.279  1.00  0.00           H  
HETATM   17  H   LIG     1      -2.349  -0.720   1.701  1.00  0.00           H  
HETATM   18  H   LIG     1      -2.659   1.008   1.714  1.00  0.00           H  
ENDMDL
MODEL        8
HETATM    1  C   LIG     1       1.663   0.905  -0.541  1.00  0.00           C  
HETATM    2  C   LIG     1       0.529   0.698  -1.385  1.00  0.00           C  
HETATM    3  C   LIG     1      -0.761   0.465  -0.859  1.00  0.00           C  
HETATM    4  C   LIG     1      -0.986   0.423   0.502  1.00  0.00           C  
HETATM    5  C   LIG     1       0.147   0.628   1.408  1.00  0.00           C  
HETATM    6  C   LIG     1       1.450   0.866   0.817  1.00  0.00           C  
HETATM    7  O   LIG     1       0.755   0.737  -2.718  1.00  0.00           O  
HETATM    8  O   LIG     1      -0.006   0.600   2.664  1.00  0.00           O  
HETATM    9  C   LIG     1       3.019   1.153  -1.149  1.00  0.00           C  
HETATM   10  C   LIG     1      -2.348   0.175   1.081  1.00  0.00           C  
HETATM   11  H   LIG     1      -1.587   0.317  -1.551  1.00  0.00           H  
HETATM   12  H   LIG     1       3.770   1.288  -0.368  1.00  0.00           H  
HETATM   13  H   LIG     1       3.326   0.316  -1.786  1.00  0.00           H  
HETATM   14  H   LIG     1       3.011   2.048  -1.781  1.00  0.00           H  
HETATM   15  H   LIG     1      -0.064   0.582  -3.213  1.00  0.00           H  
HETATM   16  H   LIG     1       2.277   1.017   1.506  1.00  0.00           H  
HETATM   17  H   LIG     1      -3.094   0.045   0.293  1.00  0.00           H  
HETATM   18  H   LIG     1      -2.345  -0.719   1.714  1.00  0.00           H  
HETATM   19  H   LIG     1      -2.657   1.009   1.722  1.00  0.00           H  
ENDMDL
MODEL        9
HETATM    1  C   LIG     1       1.655   0.910  -0.542  1.00  0.00           C  
HETATM    2  C   LIG     1       0.534   0.724  -1.458  1.00  0.00           C  
HETATM    3  C   LIG     1      -0.780   0.476  -0.876  1.00  0.00           C  
HETATM    4  C   LIG     1      -0.936   0.421   0.491  1.00  0.00           C  
HETATM    5  C   LIG     1       0.163   0.600   1.413  1.00  0.00           C  
HETATM    6  C   LIG     1       1.457   0.847   0.820  1.00  0.00           C  
HETATM    7  O   LIG     1       0.698   0.777  -2.725  1.00  0.00           O  
HETATM    8  O   LIG     1      -0.001   0.544   2.682  1.00  0.00           O  
HETATM    9  C   LIG     1       3.018   1.171  -1.129  1.00  0.00           C  
HETATM   10  C   LIG     1      -1.947   0.285  -1.811  1.00  0.00           C  
HETATM   11  H   LIG     1       3.768   1.289  -0.341  1.00  0.00           H  
HETATM   12  H   LIG     1       3.333   0.351  -1.786  1.00  0.00           H  
HETATM   13  H   LIG     1       3.020   2.077  -1.747  1.00  0.00           H  
HETATM   14  H   LIG     1       2.295   0.985   1.501  1.00  0.00           H  
HETATM   15  H   LIG     1      -1.919   0.235   0.923  1.00  0.00           H  
HETATM   16  H   LIG     1      -2.873   0.117  -1.254  1.00  0.00           H  
HETATM   17  H   LIG     1      -2.085   1.159  -2.459  1.00  0.00           H  
HETATM   18  H   LIG     1      -1.786  -0.570  -2.479  1.00  0.00           H  
ENDMDL
MODEL       10
HETATM    1  C   LIG     1       1.672   0.910  -0.549  1.00  0.00           C  
HETATM    2  C   LIG     1       0.536   0.727  -1.455  1.00  0.00           C  
HETATM    3  C   LIG     1      -0.786   0.473  -0.877  1.00  0.00           C  
HETATM    4  C   LIG     1      -0.930   0.412   0.492  1.00  0.00           C  
HETATM    5  C   LIG     1       0.187   0.593   1.340  1.00  0.00           C  
HETATM    6  C   LIG     1       1.474   0.838   0.815  1.00  0.00           C  
HETATM    7  O   LIG     1       0.693   0.788  -2.708  1.00  0.00           O  
HETATM    8  O   LIG     1      -0.043   0.519   2.672  1.00  0.00           O  
HETATM    9  C   LIG     1       3.027   1.172  -1.142  1.00  0.00           C  
HETATM   10  C   LIG     1      -1.949   0.285  -1.808  1.00  0.00           C  
HETATM   11  H   LIG     1       3.783   1.285  -0.362  1.00  0.00           H  
HETATM   12  H   LIG     1       3.326   0.354  -1.807  1.00  0.00           H  
HETATM   13  H   LIG     1       3.015   2.081  -1.754  1.00  0.00           H  
HETATM   14  H   LIG     1       2.310   0.971   1.498  1.00  0.00           H  
HETATM   15  H   LIG     1      -1.898   0.225   0.946  1.00  0.00           H  
HETATM   16  H   LIG     1      -2.874   0.113  -1.252  1.00  0.00           H  
HETATM   17  H   LIG     1      -2.083   1.164  -2.448  1.00  0.00           H  
HETATM   18  H   LIG     1      -1.780  -0.564  -2.478  1.00  0.00           H  
HETATM   19  H   LIG     1       0.774   0.660   3.174  1.00  0.00           H  
ENDMDL
MODEL       11
HETATM    1  C   LIG     1       1.653   0.932  -0.534  1.00  0.00           C  
HETATM    2  C   LIG     1       0.533   0.745  -1.452  1.00  0.00           C  
HETATM    3  C   LIG     1      -0.784   0.495  -0.881  1.00  0.00           C  
HETATM    4  C   LIG     1      -0.931   0.425   0.485  1.00  0.00           C  
HETATM    5  C   LIG     1       0.167   0.588   1.411  1.00  0.00           C  
HETATM    6  C   LIG     1       1.487   0.845   0.840  1.00  0.00           C  
HETATM    7  O   LIG     1       0.697   0.797  -2.728  1.00  0.00           O  
HETATM    8  O   LIG     1      -0.027   0.507   2.681  1.00  0.00           O  
HETATM    9  C   LIG     1       3.004   1.201  -1.153  1.00  0.00           C  
HETATM   10  C   LIG     1      -1.952   0.315  -1.815  1.00  0.00           C  
HETATM   11  C   LIG     1       2.649   1.004   1.794  1.00  0.00           C  
HETATM   12  H   LIG     1       3.654   1.775  -0.487  1.00  0.00           H  
HETATM   13  H   LIG     1       3.530   0.266  -1.395  1.00  0.00           H  
HETATM   14  H   LIG     1       2.890   1.748  -2.093  1.00  0.00           H  
HETATM   15  H   LIG     1      -1.911   0.237   0.922  1.00  0.00           H  
HETATM   16  H   LIG     1      -2.878   0.149  -1.257  1.00  0.00           H  
HETATM   17  H   LIG     1      -2.088   1.193  -2.459  1.00  0.00           H  
HETATM   18  H   LIG     1      -1.798  -0.538  -2.488  1.00  0.00           H  
HETATM   19  H   LIG     1       2.321   0.805   2.816  1.00  0.00           H  
HETATM   20  H   LIG     1       3.471   0.320   1.553  1.00  0.00           H  
HETATM   21  H   LIG     1       3.066   2.020   1.766  1.00  0.00           H  
ENDMDL
MODEL       12
HETATM    1  C   LIG     1       1.652   0.928  -0.547  1.00  0.00           C  
HETATM    2  C   LIG     1       0.513   0.777  -1.455  1.00  0.00           C  
HETATM    3  C   LIG     1      -0.807   0.507  -0.886  1.00  0.00           C  
HETATM    4  C   LIG     1      -0.936   0.403   0.480  1.00  0.00           C  
HETATM    5  C   LIG     1       0.183   0.552   1.330  1.00  0.00           C  
HETATM    6  C   LIG     1       1.487   0.816   0.827  1.00  0.00           C  
HETATM    7  O   LIG     1       0.654   0.876  -2.709  1.00  0.00           O  
HETATM    8  O   LIG     1       0.045   0.447   2.675  1.00  0.00           O  
HETATM    9  C   LIG     1       3.005   1.208  -1.142  1.00  0.00           C  
HETATM   10  C   LIG     1      -1.978   0.353  -1.813  1.00  0.00           C  
HETATM   11  C   LIG     1       2.654   0.969   1.774  1.00  0.00           C  
HETATM   12  H   LIG     1       3.415   2.154  -0.768  1.00  0.00           H  
HETATM   13  H   LIG     1       3.726   0.425  -0.874  1.00  0.00           H  
HETATM   14  H   LIG     1       2.939   1.263  -2.229  1.00  0.00           H  
HETATM   15  H   LIG     1      -1.909   0.201   0.924  1.00  0.00           H  
HETATM   16  H   LIG     1      -2.898   0.161  -1.256  1.00  0.00           H  
HETATM   17  H   LIG     1      -2.118   1.254  -2.421  1.00  0.00           H  
HETATM   18  H   LIG     1      -1.815  -0.472  -2.516  1.00  0.00           H  
HETATM   19  H   LIG     1      -0.878   0.270   2.911  1.00  0.00           H  
HETATM   20  H   LIG     1       2.347   0.847   2.813  1.00  0.00           H  
HETATM   21  H   LIG     1       3.432   0.228   1.559  1.00  0.00           H  
HETATM   22  H   LIG     1       3.117   1.957   1.669  1.00  0.00           H  
ENDMDL
MODEL       13
HETATM    1  C   LIG     1       1.643   0.929  -0.544  1.00  0.00           C  
HETATM    2  C   LIG     1       0.515   0.780  -1.451  1.00  0.00           C  
HETATM    3  C   LIG     1      -0.801   0.528  -0.879  1.00  0.00           C  
HETATM    4  C   LIG     1      -0.976   0.415   0.489  1.00  0.00           C  
HETATM    5  C   LIG     1       0.157   0.563   1.399  1.00  0.00           C  
HETATM    6  C   LIG     1       1.471   0.825   0.825  1.00  0.00           C  
HETATM    7  O   LIG     1       0.663   0.864  -2.722  1.00  0.00           O  
HETATM    8  O   LIG     1       0.000   0.465   2.667  1.00  0.00           O  
HETATM    9  C   LIG     1       3.007   1.198  -1.137  1.00  0.00           C  
HETATM   10  C   LIG     1      -1.944   0.389  -1.857  1.00  0.00           C  
HETATM   11  C   LIG     1       2.643   0.978   1.765  1.00  0.00           C  
HETATM   12  C   LIG     1      -2.331   0.135   1.104  1.00  0.00           C  
HETATM   13  H   LIG     1       3.433   2.138  -0.761  1.00  0.00           H  
HETATM   14  H   LIG     1       3.724   0.407  -0.880  1.00  0.00           H  
HETATM   15  H   LIG     1       2.939   1.260  -2.224  1.00  0.00           H  
HETATM   16  H   LIG     1      -2.916   0.374  -1.359  1.00  0.00           H  
HETATM   17  H   LIG     1      -1.938   1.212  -2.580  1.00  0.00           H  
HETATM   18  H   LIG     1      -1.855  -0.534  -2.446  1.00  0.00           H  
HETATM   19  H   LIG     1       2.316   0.858   2.799  1.00  0.00           H  
HETATM   20  H   LIG     1       3.426   0.236   1.561  1.00  0.00           H  
HETATM   21  H   LIG     1       3.117   1.964   1.665  1.00  0.00           H  
HETATM   22  H   LIG     1      -2.229   0.028   2.185  1.00  0.00           H  
HETATM   23  H   LIG     1      -3.045   0.946   0.909  1.00  0.00           H  
HETATM   24  H   LIG     1      -2.779  -0.784   0.707  1.00  0.00           H  
ENDMDL
MODEL       14
HETATM    1  C   LIG     1       1.654   0.908  -0.524  1.00  0.00           C  
HETATM    2  C   LIG     1       0.519   0.714  -1.360  1.00  0.00           C  
HETATM    3  C   LIG     1      -0.793   0.473  -0.869  1.00  0.00           C  
HETATM    4  C   LIG     1      -0.988   0.427   0.503  1.00  0.00           C  
HETATM    5  C   LIG     1       0.148   0.622   1.409  1.00  0.00           C  
HETATM    6  C   LIG     1       1.480   0.864   0.848  1.00  0.00           C  
HETATM    7  O   LIG     1       0.765   0.773  -2.693  1.00  0.00           O  
HETATM    8  O   LIG     1      -0.022   0.582   2.663  1.00  0.00           O  
HETATM    9  C   LIG     1       2.989   1.152  -1.187  1.00  0.00           C  
HETATM   10  C   LIG     1      -1.915   0.282  -1.865  1.00  0.00           C  
HETATM   11  C   LIG     1       2.625   1.057   1.810  1.00  0.00           C  
HETATM   12  C   LIG     1      -2.343   0.182   1.115  1.00  0.00           C  
HETATM   13  H   LIG     1       3.784   1.291  -0.456  1.00  0.00           H  
HETATM   14  H   LIG     1       3.263   0.311  -1.835  1.00  0.00           H  
HETATM   15  H   LIG     1       2.951   2.041  -1.826  1.00  0.00           H  
HETATM   16  H   LIG     1      -2.860   0.063  -1.370  1.00  0.00           H  
HETATM   17  H   LIG     1      -2.075   1.181  -2.474  1.00  0.00           H  
HETATM   18  H   LIG     1      -1.714  -0.554  -2.549  1.00  0.00           H  
HETATM   19  H   LIG     1       2.266   0.985   2.836  1.00  0.00           H  
HETATM   20  H   LIG     1       3.405   0.301   1.663  1.00  0.00           H  
HETATM   21  H   LIG     1       3.099   2.037   1.678  1.00  0.00           H  
HETATM   22  H   LIG     1      -2.268   0.195   2.202  1.00  0.00           H  
HETATM   23  H   LIG     1      -3.067   0.948   0.810  1.00  0.00           H  
HETATM   24  H   LIG     1      -2.753  -0.788   0.810  1.00  0.00           H  
HETATM   25  H   LIG     1      -0.044   0.631  -3.207  1.00  0.00           H  
ENDMDL
MODEL       15
HETATM    1  C   LIG     1      -1.861   1.546   0.194  1.00  0.00           C  
HETATM    2  C   LIG     1      -2.516   0.269   0.180  1.00  0.00           C  
HETATM    3  C   LIG     1      -1.825  -0.929   0.182  1.00  0.00           C  
HETATM    4  C   LIG     1      -0.391  -1.000   0.200  1.00  0.00           C  
HETATM    5  O   LIG     1      -2.511   2.643   0.192  1.00  0.00           O  
HETATM    6  O   LIG     1       0.234  -2.112   0.201  1.00  0.00           O  
HETATM    7  C   LIG     1      -0.386   1.523   0.213  1.00  0.00           C  
HETATM    8  C   LIG     1       0.327   0.289   0.215  1.00  0.00           C  
HETATM    9  C   LIG     1       1.739   0.314   0.233  1.00  0.00           C  
HETATM   10  C   LIG     1       2.435   1.515   0.248  1.00  0.00           C  
HETATM   11  C   LIG     1       1.730   2.736   0.246  1.00  0.00           C  
HETATM   12  C   LIG     1       0.341   2.734   0.228  1.00  0.00           C  
HETATM   13  H   LIG     1      -3.604   0.273   0.167  1.00  0.00           H  
HETATM   14  H   LIG     1      -2.365  -1.873   0.171  1.00  0.00           H  
HETATM   15  H   LIG     1       2.268  -0.634   0.234  1.00  0.00           H  
HETATM   16  H   LIG     1       3.521   1.515   0.261  1.00  0.00           H  
HETATM   17  H   LIG     1       2.273   3.677   0.258  1.00  0.00           H  
HETATM   18  H   LIG     1      -0.215   3.666   0.226  1.00  0.00           H  
ENDMDL
MODEL       16
HETATM    1  C   LIG     1      -1.801   1.446   0.197  1.00  0.00           C  
HETATM    2  C   LIG     1      -2.483   0.220   0.158  1.00  0.00           C  
HETATM    3  C   LIG     1      -1.787  -0.975   0.108  1.00  0.00           C  
HETATM    4  C   LIG     1      -0.343  -1.020   0.094  1.00  0.00           C  
HETATM    5  O   LIG     1       0.278  -2.114   0.048  1.00  0.00           O  
HETATM    6  C   LIG     1      -0.363   1.499   0.187  1.00  0.00           C  
HETATM    7  C   LIG     1       0.367   0.276   0.136  1.00  0.00           C  
HETATM    8  C   LIG     1       1.772   0.318   0.125  1.00  0.00           C  
HETATM    9  C   LIG     1       2.448   1.532   0.164  1.00  0.00           C  
HETATM   10  C   LIG     1       1.726   2.740   0.216  1.00  0.00           C  
HETATM   11  C   LIG     1       0.339   2.726   0.227  1.00  0.00           C  
HETATM   12  O   LIG     1      -2.449   2.629   0.245  1.00  0.00           O  
HETATM   13  H   LIG     1      -3.570   0.217   0.166  1.00  0.00           H  
HETATM   14  H   LIG     1      -2.317  -1.921   0.078  1.00  0.00           H  
HETATM   15  H   LIG     1       2.315  -0.620   0.084  1.00  0.00           H  
HETATM   16  H   LIG     1       3.533   1.550   0.155  1.00  0.00           H  
HETATM   17  H   LIG     1       2.257   3.687   0.247  1.00  0.00           H  
HETATM   18  H   LIG     1      -0.218   3.656   0.267  1.00  0.00           H  
HETATM   19  H   LIG     1      -3.410   2.501   0.245  1.00  0.00           H  
ENDMDL
MODEL       17
HETATM    1  C   LIG     1      -1.834   1.512   0.212  1.00  0.00           C  
HETATM    2  C   LIG     1      -2.504   0.231   0.169  1.00  0.00           C  
HETATM    3  C   LIG     1      -1.776  -0.948   0.115  1.00  0.00           C  
HETATM    4  C   LIG     1      -0.343  -1.010   0.097  1.00  0.00           C  
HETATM    5  O   LIG     1       0.287  -2.119   0.047  1.00  0.00           O  
HETATM    6  C   LIG     1      -0.361   1.502   0.193  1.00  0.00           C  
HETATM    7  C   LIG     1       0.368   0.279   0.137  1.00  0.00           C  
HETATM    8  C   LIG     1       1.779   0.319   0.121  1.00  0.00           C  
HETATM    9  C   LIG     1       2.463   1.527   0.159  1.00  0.00           C  
HETATM   10  C   LIG     1       1.743   2.739   0.215  1.00  0.00           C  
HETATM   11  C   LIG     1       0.355   2.720   0.231  1.00  0.00           C  
HETATM   12  O   LIG     1      -2.486   2.606   0.262  1.00  0.00           O  
HETATM   13  C   LIG     1      -4.011   0.216   0.184  1.00  0.00           C  
HETATM   14  H   LIG     1      -2.301  -1.901   0.084  1.00  0.00           H  
HETATM   15  H   LIG     1       2.318  -0.623   0.078  1.00  0.00           H  
HETATM   16  H   LIG     1       3.549   1.540   0.146  1.00  0.00           H  
HETATM   17  H   LIG     1       2.275   3.686   0.244  1.00  0.00           H  
HETATM   18  H   LIG     1      -0.211   3.646   0.274  1.00  0.00           H  
HETATM   19  H   LIG     1      -4.394  -0.808   0.153  1.00  0.00           H  
HETATM   20  H   LIG     1      -4.404   0.707   1.083  1.00  0.00           H  
HETATM   21  H   LIG     1      -4.422   0.766  -0.670  1.00  0.00           H  
ENDMDL
MODEL       18
HETATM    1  C   LIG     1      -1.840   1.519   0.211  1.00  0.00           C  
HETATM    2  C   LIG     1      -2.527   0.234   0.169  1.00  0.00           C  
HETATM    3  C   LIG     1      -1.791  -0.944   0.115  1.00  0.00           C  
HETATM    4  C   LIG     1      -0.391  -0.944   0.098  1.00  0.00           C  
HETATM    5  O   LIG     1       0.327  -2.088   0.044  1.00  0.00           O  
HETATM    6  C   LIG     1      -0.362   1.510   0.192  1.00  0.00           C  
HETATM    7  C   LIG     1       0.357   0.283   0.136  1.00  0.00           C  
HETATM    8  C   LIG     1       1.771   0.302   0.120  1.00  0.00           C  
HETATM    9  C   LIG     1       2.454   1.510   0.159  1.00  0.00           C  
HETATM   10  C   LIG     1       1.744   2.724   0.215  1.00  0.00           C  
HETATM   11  C   LIG     1       0.353   2.719   0.231  1.00  0.00           C  
HETATM   12  O   LIG     1      -2.486   2.597   0.260  1.00  0.00           O  
HETATM   13  C   LIG     1      -4.027   0.222   0.186  1.00  0.00           C  
HETATM   14  H   LIG     1      -2.314  -1.897   0.084  1.00  0.00           H  
HETATM   15  H   LIG     1       2.315  -0.635   0.077  1.00  0.00           H  
HETATM   16  H   LIG     1       3.540   1.517   0.146  1.00  0.00           H  
HETATM   17  H   LIG     1       2.283   3.666   0.245  1.00  0.00           H  
HETATM   18  H   LIG     1      -0.205   3.648   0.274  1.00  0.00           H  
HETATM   19  H   LIG     1      -4.415  -0.799   0.154  1.00  0.00           H  
HETATM   20  H   LIG     1      -4.412   0.717   1.085  1.00  0.00           H  
HETATM   21  H   LIG     1      -4.432   0.778  -0.669  1.00  0.00           H  
HETATM   22  H   LIG     1      -0.255  -2.863   0.023  1.00  0.00           H  
ENDMDL
MODEL       19
HETATM    1  C   LIG     1     -23.029 -53.417  65.050  1.00  0.00           C  
HETATM    2  C   LIG     1     -21.667 -52.777  64.892  1.00  0.00           C  
HETATM    3  C   LIG     1     -23.204 -54.329  66.175  1.00  0.00           C  
HETATM    4  O   LIG     1     -22.254 -54.611  66.980  1.00  0.00           O  
HETATM    5  C   LIG     1     -24.523 -54.919  66.356  1.00  0.00           C  
HETATM    6  O   LIG     1     -24.716 -55.823  67.381  1.00  0.00           O  
HETATM    7  C   LIG     1     -24.724 -55.260  68.702  1.00  0.00           C  
HETATM    8  C   LIG     1     -25.556 -54.656  65.482  1.00  0.00           C  
HETATM    9  O   LIG     1     -26.767 -55.295  65.648  1.00  0.00           O  
HETATM   10  C   LIG     1     -27.853 -54.446  66.052  1.00  0.00           C  
HETATM   11  C   LIG     1     -25.373 -53.782  64.331  1.00  0.00           C  
HETATM   12  O   LIG     1     -26.331 -53.577  63.513  1.00  0.00           O  
HETATM   13  C   LIG     1     -24.067 -53.157  64.171  1.00  0.00           C  
HETATM   14  C   LIG     1     -23.890 -52.232  62.978  1.00  0.00           C  
HETATM   15  C   LIG     1     -23.379 -52.953  61.746  1.00  0.00           C  
HETATM   16  C   LIG     1     -23.830 -52.871  60.480  1.00  0.00           C  
HETATM   17  C   LIG     1     -24.982 -52.006  60.025  1.00  0.00           C  
HETATM   18  C   LIG     1     -23.176 -53.669  59.373  1.00  0.00           C  
HETATM   19  H   LIG     1     -20.969 -53.211  65.610  1.00  0.00           H  
HETATM   20  H   LIG     1     -21.706 -51.694  65.073  1.00  0.00           H  
HETATM   21  H   LIG     1     -21.258 -52.915  63.885  1.00  0.00           H  
HETATM   22  H   LIG     1     -25.560 -54.558  68.814  1.00  0.00           H  
HETATM   23  H   LIG     1     -23.779 -54.753  68.914  1.00  0.00           H  
HETATM   24  H   LIG     1     -24.860 -56.096  69.391  1.00  0.00           H  
HETATM   25  H   LIG     1     -28.011 -53.645  65.325  1.00  0.00           H  
HETATM   26  H   LIG     1     -27.657 -54.020  67.044  1.00  0.00           H  
HETATM   27  H   LIG     1     -28.740 -55.082  66.101  1.00  0.00           H  
HETATM   28  H   LIG     1     -23.179 -51.438  63.244  1.00  0.00           H  
HETATM   29  H   LIG     1     -24.845 -51.748  62.766  1.00  0.00           H  
HETATM   30  H   LIG     1     -22.530 -53.615  61.927  1.00  0.00           H  
HETATM   31  H   LIG     1     -24.636 -51.260  59.296  1.00  0.00           H  
HETATM   32  H   LIG     1     -25.471 -51.472  60.843  1.00  0.00           H  
HETATM   33  H   LIG     1     -25.740 -52.612  59.512  1.00  0.00           H  
HETATM   34  H   LIG     1     -23.902 -54.337  58.890  1.00  0.00           H  
HETATM   35  H   LIG     1     -22.345 -54.277  59.744  1.00  0.00           H  
HETATM   36  H   LIG     1     -22.792 -53.007  58.585  1.00  0.00           H  
ENDMDL
MODEL       20
HETATM    1  C   LIG     1     -23.136 -53.241  65.059  1.00  0.00           C  
HETATM    2  C   LIG     1     -21.764 -52.619  64.993  1.00  0.00           C  
HETATM    3  C   LIG     1     -23.417 -54.119  66.200  1.00  0.00           C  
HETATM    4  O   LIG     1     -22.526 -54.406  67.050  1.00  0.00           O  
HETATM    5  C   LIG     1     -24.759 -54.697  66.317  1.00  0.00           C  
HETATM    6  O   LIG     1     -25.115 -55.559  67.296  1.00  0.00           O  
HETATM    7  C   LIG     1     -24.590 -55.443  68.638  1.00  0.00           C  
HETATM    8  C   LIG     1     -25.700 -54.442  65.331  1.00  0.00           C  
HETATM    9  O   LIG     1     -26.964 -54.990  65.300  1.00  0.00           O  
HETATM   10  C   LIG     1     -27.857 -54.617  66.377  1.00  0.00           C  
HETATM   11  C   LIG     1     -25.368 -53.623  64.228  1.00  0.00           C  
HETATM   12  O   LIG     1     -26.311 -53.408  63.287  1.00  0.00           O  
HETATM   13  C   LIG     1     -24.095 -53.008  64.086  1.00  0.00           C  
HETATM   14  C   LIG     1     -23.837 -52.136  62.868  1.00  0.00           C  
HETATM   15  C   LIG     1     -23.318 -52.933  61.687  1.00  0.00           C  
HETATM   16  C   LIG     1     -23.767 -52.928  60.419  1.00  0.00           C  
HETATM   17  C   LIG     1     -24.921 -52.098  59.909  1.00  0.00           C  
HETATM   18  C   LIG     1     -23.104 -53.787  59.365  1.00  0.00           C  
HETATM   19  H   LIG     1     -21.122 -53.045  65.765  1.00  0.00           H  
HETATM   20  H   LIG     1     -21.813 -51.535  65.155  1.00  0.00           H  
HETATM   21  H   LIG     1     -21.291 -52.779  64.019  1.00  0.00           H  
HETATM   22  H   LIG     1     -24.539 -54.395  68.942  1.00  0.00           H  
HETATM   23  H   LIG     1     -23.602 -55.897  68.709  1.00  0.00           H  
HETATM   24  H   LIG     1     -25.306 -55.979  69.263  1.00  0.00           H  
HETATM   25  H   LIG     1     -27.940 -53.527  66.438  1.00  0.00           H  
HETATM   26  H   LIG     1     -27.501 -55.023  67.326  1.00  0.00           H  
HETATM   27  H   LIG     1     -28.825 -55.050  66.121  1.00  0.00           H  
HETATM   28  H   LIG     1     -23.102 -51.369  63.138  1.00  0.00           H  
HETATM   29  H   LIG     1     -24.755 -51.607  62.604  1.00  0.00           H  
HETATM   30  H   LIG     1     -22.469 -53.579  61.916  1.00  0.00           H  
HETATM   31  H   LIG     1     -24.577 -51.406  59.128  1.00  0.00           H  
HETATM   32  H   LIG     1     -25.411 -51.509  60.686  1.00  0.00           H  
HETATM   33  H   LIG     1     -25.677 -52.742  59.442  1.00  0.00           H  
HETATM   34  H   LIG     1     -23.826 -54.485  58.920  1.00  0.00           H  
HETATM   35  H   LIG     1     -22.273 -54.368  59.775  1.00  0.00           H  
HETATM   36  H   LIG     1     -22.720 -53.170  58.542  1.00  0.00           H  
HETATM   37  H   LIG     1     -27.104 -53.911  63.552  1.00  0.00           H  
ENDMDL
MODEL       21
HETATM    1  C   LIG     1      -0.050   0.819  -1.015  1.00  0.00           C  
HETATM    2  C   LIG     1       0.233   2.118  -0.618  1.00  0.00           C  
HETATM    3  C   LIG     1       0.951  -0.174  -0.937  1.00  0.00           C  
HETATM    4  C   LIG     1       1.513   2.471  -0.133  1.00  0.00           C  
HETATM    5  C   LIG     1       2.520   1.472  -0.054  1.00  0.00           C  
HETATM    6  C   LIG     1       2.214   0.154  -0.464  1.00  0.00           C  
HETATM    7  C   LIG     1       3.860   1.802   0.445  1.00  0.00           C  
HETATM    8  C   LIG     1       4.117   3.172   0.839  1.00  0.00           C  
HETATM    9  C   LIG     1       3.126   4.154   0.769  1.00  0.00           C  
HETATM   10  C   LIG     1       1.793   3.853   0.282  1.00  0.00           C  
HETATM   11  O   LIG     1       4.766   0.907   0.527  1.00  0.00           O  
HETATM   12  O   LIG     1       0.882   4.743   0.214  1.00  0.00           O  
HETATM   13  C   LIG     1       5.519   3.450   1.330  1.00  0.00           C  
HETATM   14  C   LIG     1       3.384   5.596   1.181  1.00  0.00           C  
HETATM   15  C   LIG     1       3.689   7.626  -0.377  1.00  0.00           C  
HETATM   16  C   LIG     1       4.039   6.411   0.084  1.00  0.00           C  
HETATM   17  C   LIG     1       2.532   8.449   0.139  1.00  0.00           C  
HETATM   18  C   LIG     1       4.474   8.288  -1.488  1.00  0.00           C  
HETATM   19  H   LIG     1       2.995  -0.597  -0.398  1.00  0.00           H  
HETATM   20  H   LIG     1       0.732  -1.192  -1.248  1.00  0.00           H  
HETATM   21  H   LIG     1      -1.039   0.565  -1.385  1.00  0.00           H  
HETATM   22  H   LIG     1      -0.526   2.892  -0.672  1.00  0.00           H  
HETATM   23  H   LIG     1       6.257   3.134   0.583  1.00  0.00           H  
HETATM   24  H   LIG     1       5.692   4.502   1.555  1.00  0.00           H  
HETATM   25  H   LIG     1       5.739   2.867   2.234  1.00  0.00           H  
HETATM   26  H   LIG     1       2.430   6.041   1.466  1.00  0.00           H  
HETATM   27  H   LIG     1       4.024   5.614   2.074  1.00  0.00           H  
HETATM   28  H   LIG     1       4.906   5.936  -0.379  1.00  0.00           H  
HETATM   29  H   LIG     1       1.848   8.709  -0.680  1.00  0.00           H  
HETATM   30  H   LIG     1       1.954   7.943   0.915  1.00  0.00           H  
HETATM   31  H   LIG     1       2.894   9.399   0.554  1.00  0.00           H  
HETATM   32  H   LIG     1       3.829   8.501  -2.352  1.00  0.00           H  
HETATM   33  H   LIG     1       4.883   9.253  -1.161  1.00  0.00           H  
HETATM   34  H   LIG     1       5.305   7.663  -1.829  1.00  0.00           H  
ENDMDL
MODEL       22
HETATM    1  C   LIG     1       0.167   0.922  -1.322  1.00  0.00           C  
HETATM    2  C   LIG     1       0.586   2.228  -1.108  1.00  0.00           C  
HETATM    3  C   LIG     1       0.916  -0.156  -0.814  1.00  0.00           C  
HETATM    4  C   LIG     1       1.769   2.485  -0.375  1.00  0.00           C  
HETATM    5  C   LIG     1       2.525   1.399   0.136  1.00  0.00           C  
HETATM    6  C   LIG     1       2.082   0.084  -0.095  1.00  0.00           C  
HETATM    7  C   LIG     1       3.762   1.648   0.896  1.00  0.00           C  
HETATM    8  C   LIG     1       4.169   3.034   1.116  1.00  0.00           C  
HETATM    9  C   LIG     1       3.408   4.096   0.609  1.00  0.00           C  
HETATM   10  C   LIG     1       2.236   3.823  -0.133  1.00  0.00           C  
HETATM   11  O   LIG     1       4.441   0.686   1.344  1.00  0.00           O  
HETATM   12  O   LIG     1       1.466   4.810  -0.643  1.00  0.00           O  
HETATM   13  C   LIG     1       5.421   3.263   1.923  1.00  0.00           C  
HETATM   14  C   LIG     1       3.782   5.548   0.890  1.00  0.00           C  
HETATM   15  C   LIG     1       3.324   7.672  -0.494  1.00  0.00           C  
HETATM   16  C   LIG     1       3.829   6.429  -0.343  1.00  0.00           C  
HETATM   17  C   LIG     1       2.572   8.438   0.567  1.00  0.00           C  
HETATM   18  C   LIG     1       3.515   8.422  -1.792  1.00  0.00           C  
HETATM   19  H   LIG     1       2.671  -0.737   0.300  1.00  0.00           H  
HETATM   20  H   LIG     1       0.584  -1.176  -0.985  1.00  0.00           H  
HETATM   21  H   LIG     1      -0.743   0.733  -1.884  1.00  0.00           H  
HETATM   22  H   LIG     1       0.013   3.060  -1.501  1.00  0.00           H  
HETATM   23  H   LIG     1       6.165   3.840   1.360  1.00  0.00           H  
HETATM   24  H   LIG     1       5.211   3.819   2.844  1.00  0.00           H  
HETATM   25  H   LIG     1       5.863   2.305   2.195  1.00  0.00           H  
HETATM   26  H   LIG     1       3.081   5.952   1.631  1.00  0.00           H  
HETATM   27  H   LIG     1       4.764   5.572   1.368  1.00  0.00           H  
HETATM   28  H   LIG     1       4.378   6.004  -1.184  1.00  0.00           H  
HETATM   29  H   LIG     1       3.137   9.336   0.849  1.00  0.00           H  
HETATM   30  H   LIG     1       1.608   8.787   0.176  1.00  0.00           H  
HETATM   31  H   LIG     1       2.385   7.862   1.475  1.00  0.00           H  
HETATM   32  H   LIG     1       2.547   8.707  -2.223  1.00  0.00           H  
HETATM   33  H   LIG     1       4.067   9.355  -1.618  1.00  0.00           H  
HETATM   34  H   LIG     1       4.063   7.831  -2.531  1.00  0.00           H  
HETATM   35  H   LIG     1       1.954   5.661  -0.634  1.00  0.00           H  
ENDMDL
MODEL       23
HETATM    1  C   LIG     1       0.401   1.374   1.526  1.00  0.00           C  
HETATM    2  C   LIG     1       1.447   2.149   0.760  1.00  0.00           C  
HETATM    3  C   LIG     1       2.281   1.507  -0.141  1.00  0.00           C  
HETATM    4  C   LIG     1       2.166   0.021  -0.385  1.00  0.00           C  
HETATM    5  C   LIG     1       3.297   2.252  -0.874  1.00  0.00           C  
HETATM    6  C   LIG     1       3.383   3.668  -0.615  1.00  0.00           C  
HETATM    7  C   LIG     1       2.561   4.328   0.268  1.00  0.00           C  
HETATM    8  C   LIG     1       1.548   3.586   1.008  1.00  0.00           C  
HETATM    9  O   LIG     1       4.087   1.688  -1.712  1.00  0.00           O  
HETATM   10  O   LIG     1       0.784   4.173   1.849  1.00  0.00           O  
HETATM   11  C   LIG     1       2.681   5.827   0.472  1.00  0.00           C  
HETATM   12  C   LIG     1       0.915   7.615  -0.116  1.00  0.00           C  
HETATM   13  C   LIG     1       1.760   6.618  -0.436  1.00  0.00           C  
HETATM   14  C   LIG     1       0.707   8.163   1.276  1.00  0.00           C  
HETATM   15  C   LIG     1       0.084   8.295  -1.182  1.00  0.00           C  
HETATM   16  H   LIG     1       2.908  -0.297  -1.120  1.00  0.00           H  
HETATM   17  H   LIG     1      -0.164   2.043   2.177  1.00  0.00           H  
HETATM   18  H   LIG     1       2.489   6.068   1.520  1.00  0.00           H  
HETATM   19  H   LIG     1       3.718   6.118   0.253  1.00  0.00           H  
HETATM   20  H   LIG     1       1.818   6.329  -1.487  1.00  0.00           H  
HETATM   21  H   LIG     1       0.979   9.226   1.313  1.00  0.00           H  
HETATM   22  H   LIG     1      -0.352   8.103   1.559  1.00  0.00           H  
HETATM   23  H   LIG     1       1.290   7.640   2.037  1.00  0.00           H  
HETATM   24  H   LIG     1       0.299   9.371  -1.222  1.00  0.00           H  
HETATM   25  H   LIG     1       0.268   7.873  -2.175  1.00  0.00           H  
HETATM   26  H   LIG     1      -0.989   8.200  -0.963  1.00  0.00           H  
HETATM   27  H   LIG     1      -0.303   0.870   0.851  1.00  0.00           H  
HETATM   28  H   LIG     1       0.853   0.589   2.146  1.00  0.00           H  
HETATM   29  H   LIG     1       2.322  -0.555   0.536  1.00  0.00           H  
HETATM   30  H   LIG     1       1.170  -0.253  -0.758  1.00  0.00           H  
HETATM   31  H   LIG     1       4.150   4.217  -1.161  1.00  0.00           H  
ENDMDL
MODEL       24
HETATM    1  C   LIG     1       0.127   1.534   1.131  1.00  0.00           C  
HETATM    2  C   LIG     1       1.354   2.199   0.550  1.00  0.00           C  
HETATM    3  C   LIG     1       2.400   1.442   0.039  1.00  0.00           C  
HETATM    4  C   LIG     1       2.354  -0.061   0.046  1.00  0.00           C  
HETATM    5  C   LIG     1       3.572   2.106  -0.531  1.00  0.00           C  
HETATM    6  C   LIG     1       3.603   3.553  -0.520  1.00  0.00           C  
HETATM    7  C   LIG     1       2.581   4.311  -0.001  1.00  0.00           C  
HETATM    8  C   LIG     1       1.440   3.621   0.520  1.00  0.00           C  
HETATM    9  O   LIG     1       4.540   1.448  -1.018  1.00  0.00           O  
HETATM   10  O   LIG     1       0.392   4.309   1.026  1.00  0.00           O  
HETATM   11  C   LIG     1       2.681   5.827   0.070  1.00  0.00           C  
HETATM   12  C   LIG     1       0.801   7.587   0.040  1.00  0.00           C  
HETATM   13  C   LIG     1       1.483   6.557  -0.503  1.00  0.00           C  
HETATM   14  C   LIG     1       1.105   8.223   1.375  1.00  0.00           C  
HETATM   15  C   LIG     1      -0.351   8.219  -0.706  1.00  0.00           C  
HETATM   16  H   LIG     1       3.284  -0.471  -0.349  1.00  0.00           H  
HETATM   17  H   LIG     1      -0.638   2.262   1.397  1.00  0.00           H  
HETATM   18  H   LIG     1       2.853   6.122   1.111  1.00  0.00           H  
HETATM   19  H   LIG     1       3.582   6.123  -0.482  1.00  0.00           H  
HETATM   20  H   LIG     1       1.173   6.213  -1.490  1.00  0.00           H  
HETATM   21  H   LIG     1       1.408   9.268   1.229  1.00  0.00           H  
HETATM   22  H   LIG     1       0.205   8.244   2.002  1.00  0.00           H  
HETATM   23  H   LIG     1       1.898   7.720   1.932  1.00  0.00           H  
HETATM   24  H   LIG     1      -0.150   9.281  -0.893  1.00  0.00           H  
HETATM   25  H   LIG     1      -0.536   7.729  -1.666  1.00  0.00           H  
HETATM   26  H   LIG     1      -1.272   8.174  -0.110  1.00  0.00           H  
HETATM   27  H   LIG     1       2.198  -0.450   1.059  1.00  0.00           H  
HETATM   28  H   LIG     1       1.523  -0.436  -0.566  1.00  0.00           H  
HETATM   29  H   LIG     1      -0.306   0.824   0.418  1.00  0.00           H  
HETATM   30  H   LIG     1       0.383   0.965   2.033  1.00  0.00           H  
HETATM   31  H   LIG     1       4.490   4.029  -0.929  1.00  0.00           H  
HETATM   32  H   LIG     1       0.452   5.253   0.772  1.00  0.00           H  
ENDMDL
MODEL       25
HETATM    1  C   LIG     1      -1.116  -0.114   0.862  1.00  0.00           C  
HETATM    2  C   LIG     1      -1.776   1.139   0.550  1.00  0.00           C  
HETATM    3  C   LIG     1      -3.022   1.082  -0.210  1.00  0.00           C  
HETATM    4  C   LIG     1      -3.567  -0.129  -0.582  1.00  0.00           C  
HETATM    5  C   LIG     1      -2.942  -1.387  -0.247  1.00  0.00           C  
HETATM    6  C   LIG     1      -1.676  -1.326   0.483  1.00  0.00           C  
HETATM    7  O   LIG     1      -1.324   2.284   0.911  1.00  0.00           O  
HETATM    8  O   LIG     1      -4.798  -0.116  -1.232  1.00  0.00           O  
HETATM    9  O   LIG     1      -3.478  -2.502  -0.572  1.00  0.00           O  
HETATM   10  C   LIG     1      -4.734  -0.442  -2.628  1.00  0.00           C  
HETATM   11  C   LIG     1      -1.012  -2.652   0.814  1.00  0.00           C  
HETATM   12  C   LIG     1      -0.019  -3.090  -0.243  1.00  0.00           C  
HETATM   13  C   LIG     1       1.243  -3.530  -0.083  1.00  0.00           C  
HETATM   14  C   LIG     1       2.081  -3.932  -1.277  1.00  0.00           C  
HETATM   15  C   LIG     1       1.945  -3.684   1.247  1.00  0.00           C  
HETATM   16  C   LIG     1       0.185  -0.043   1.629  1.00  0.00           C  
HETATM   17  N   LIG     1      -3.604   2.295  -0.559  1.00  0.00           N  
HETATM   18  H   LIG     1      -5.757  -0.391  -3.009  1.00  0.00           H  
HETATM   19  H   LIG     1      -4.110   0.282  -3.167  1.00  0.00           H  
HETATM   20  H   LIG     1      -4.336  -1.452  -2.770  1.00  0.00           H  
HETATM   21  H   LIG     1      -0.536  -2.602   1.797  1.00  0.00           H  
HETATM   22  H   LIG     1      -1.805  -3.408   0.875  1.00  0.00           H  
HETATM   23  H   LIG     1      -0.404  -3.039  -1.263  1.00  0.00           H  
HETATM   24  H   LIG     1       2.401  -4.980  -1.200  1.00  0.00           H  
HETATM   25  H   LIG     1       1.534  -3.811  -2.218  1.00  0.00           H  
HETATM   26  H   LIG     1       2.998  -3.330  -1.335  1.00  0.00           H  
HETATM   27  H   LIG     1       2.214  -4.736   1.418  1.00  0.00           H  
HETATM   28  H   LIG     1       2.887  -3.119   1.254  1.00  0.00           H  
HETATM   29  H   LIG     1       1.344  -3.352   2.095  1.00  0.00           H  
HETATM   30  H   LIG     1       0.955  -0.678   1.179  1.00  0.00           H  
HETATM   31  H   LIG     1       0.549   0.986   1.655  1.00  0.00           H  
HETATM   32  H   LIG     1       0.063  -0.375   2.669  1.00  0.00           H  
HETATM   33  H   LIG     1      -4.602   2.262  -0.726  1.00  0.00           H  
HETATM   34  H   LIG     1      -3.295   3.063   0.026  1.00  0.00           H  
ENDMDL
MODEL       26
HETATM    1  C   LIG     1      -1.115  -0.130   0.860  1.00  0.00           C  
HETATM    2  C   LIG     1      -1.816   1.099   0.518  1.00  0.00           C  
HETATM    3  C   LIG     1      -3.085   1.002  -0.219  1.00  0.00           C  
HETATM    4  C   LIG     1      -3.572  -0.253  -0.582  1.00  0.00           C  
HETATM    5  C   LIG     1      -2.887  -1.408  -0.191  1.00  0.00           C  
HETATM    6  C   LIG     1      -1.654  -1.364   0.528  1.00  0.00           C  
HETATM    7  O   LIG     1      -1.395   2.251   0.839  1.00  0.00           O  
HETATM    8  O   LIG     1      -4.779  -0.407  -1.248  1.00  0.00           O  
HETATM    9  O   LIG     1      -3.415  -2.620  -0.497  1.00  0.00           O  
HETATM   10  C   LIG     1      -4.711  -0.198  -2.681  1.00  0.00           C  
HETATM   11  C   LIG     1      -0.974  -2.676   0.889  1.00  0.00           C  
HETATM   12  C   LIG     1      -0.025  -3.152  -0.194  1.00  0.00           C  
HETATM   13  C   LIG     1       1.246  -3.572  -0.060  1.00  0.00           C  
HETATM   14  C   LIG     1       2.038  -4.023  -1.267  1.00  0.00           C  
HETATM   15  C   LIG     1       2.001  -3.657   1.246  1.00  0.00           C  
HETATM   16  C   LIG     1       0.190  -0.003   1.605  1.00  0.00           C  
HETATM   17  N   LIG     1      -3.719   2.161  -0.532  1.00  0.00           N  
HETATM   18  H   LIG     1      -5.725  -0.342  -3.056  1.00  0.00           H  
HETATM   19  H   LIG     1      -4.370   0.816  -2.910  1.00  0.00           H  
HETATM   20  H   LIG     1      -4.035  -0.925  -3.143  1.00  0.00           H  
HETATM   21  H   LIG     1      -0.457  -2.566   1.844  1.00  0.00           H  
HETATM   22  H   LIG     1      -1.750  -3.436   1.041  1.00  0.00           H  
HETATM   23  H   LIG     1      -0.453  -3.155  -1.197  1.00  0.00           H  
HETATM   24  H   LIG     1       2.372  -5.063  -1.151  1.00  0.00           H  
HETATM   25  H   LIG     1       1.454  -3.952  -2.189  1.00  0.00           H  
HETATM   26  H   LIG     1       2.946  -3.417  -1.387  1.00  0.00           H  
HETATM   27  H   LIG     1       2.289  -4.696   1.451  1.00  0.00           H  
HETATM   28  H   LIG     1       2.934  -3.082   1.188  1.00  0.00           H  
HETATM   29  H   LIG     1       1.431  -3.294   2.104  1.00  0.00           H  
HETATM   30  H   LIG     1      -4.281  -2.467  -0.916  1.00  0.00           H  
HETATM   31  H   LIG     1       0.962  -0.644   1.170  1.00  0.00           H  
HETATM   32  H   LIG     1       0.536   1.032   1.582  1.00  0.00           H  
HETATM   33  H   LIG     1       0.080  -0.293   2.658  1.00  0.00           H  
HETATM   34  H   LIG     1      -4.697   2.145  -0.784  1.00  0.00           H  
HETATM   35  H   LIG     1      -3.359   2.998  -0.091  1.00  0.00           H  
ENDMDL
END   
