# Supplementary material for: pKa of ubiquinone, menaquinone, phylloquinone, plastoquinone, and rhodoquinone in aqueous solution
Source: Photosynth Res. 2017 Apr 12;133(1):297–304. doi: 10.1007/s11120-017-0382-y (PMC5500672; doi:10.1007/s11120-017-0382-y)
Supplement: Supplementary file 3 — Supplementary material 1 (PDB 49 KB) [file 11120_2017_382_MOESM3_ESM.pdb]

TITLE     SUPPORTING INFOMATION2 FOR:                                            
TITLE    2 PKA OF UBIQUINONE, MENAQUINONE, PHYLLOQUINONE, PLASTOQUINONE, AND RHODOQUINONE IN AQUEOUS SOLUTION
TITLE    3 RYO HASEGAWA, KEISUKE SAITO, TOMOHIRO TAKAOKA, HIROSHI ISHIKITA
REMARK 400 
REMARK 400 TABLE OF CONTENTS
REMARK 400 DP: DEPROTONATED (Q_RADICALMINUS) 
REMARK 400 P: PROTONATED (QH_RADICAL)
REMARK 400  
REMARK 400 
REMARK 400 MODEL  1:UBIQUINONEA-1 DP 
REMARK 400 MODEL  2:UBIQUINONEA-1  P 
REMARK 400 MODEL  3:UBIQUINONEA-2 DP 
REMARK 400 MODEL  4:UBIQUINONEA-2  P 
REMARK 400 MODEL  5:UBIQUINONEA-3 DP 
REMARK 400 MODEL  6:UBIQUINONEA-3  P 
REMARK 400 MODEL  7:UBIQUINONEA-4 DP 
REMARK 400 MODEL  8:UBIQUINONEA-4  P 
REMARK 400 MODEL  9:UBIQUINONEB-1 DP 
REMARK 400 MODEL 10:UBIQUINONEB-1  P 
REMARK 400 MODEL 11:UBIQUINONEB-2 DP 
REMARK 400 MODEL 12:UBIQUINONEB-2  P 
REMARK 400 MODEL 13:UBIQUINONEB-3 DP 
REMARK 400 MODEL 14:UBIQUINONEB-3  P 
REMARK 400 MODEL 15:UBIQUINONEB-4 DP 
REMARK 400 MODEL 16:UBIQUINONEB-4  P 
REMARK 400 
REMARK 400 
REMARK 400 
MODEL        1
HETATM    1  C   LIG     1     -14.150 -64.465  73.842  1.00  0.00           C  
HETATM    2  C   LIG     1     -13.447 -64.564  72.508  1.00  0.00           C  
HETATM    3  C   LIG     1     -15.598 -64.308  73.771  1.00  0.00           C  
HETATM    4  O   LIG     1     -16.213 -64.280  72.653  1.00  0.00           O  
HETATM    5  C   LIG     1     -16.325 -64.203  75.026  1.00  0.00           C  
HETATM    6  O   LIG     1     -17.702 -64.117  74.996  1.00  0.00           O  
HETATM    7  C   LIG     1     -18.217 -62.847  74.567  1.00  0.00           C  
HETATM    8  C   LIG     1     -15.672 -64.260  76.238  1.00  0.00           C  
HETATM    9  O   LIG     1     -16.389 -64.102  77.407  1.00  0.00           O  
HETATM   10  C   LIG     1     -16.554 -65.302  78.178  1.00  0.00           C  
HETATM   11  C   LIG     1     -14.226 -64.411  76.317  1.00  0.00           C  
HETATM   12  O   LIG     1     -13.640 -64.430  77.450  1.00  0.00           O  
HETATM   13  C   LIG     1     -13.493 -64.528  75.060  1.00  0.00           C  
HETATM   14  C   LIG     1     -11.985 -64.694  75.175  1.00  0.00           C  
HETATM   15  C   LIG     1     -11.235 -63.385  75.026  1.00  0.00           C  
HETATM   16  C   LIG     1     -10.256 -62.889  75.806  1.00  0.00           C  
HETATM   17  C   LIG     1      -9.690 -63.575  77.027  1.00  0.00           C  
HETATM   18  C   LIG     1      -9.619 -61.553  75.491  1.00  0.00           C  
HETATM   19  H   LIG     1     -13.655 -63.680  71.893  1.00  0.00           H  
HETATM   20  H   LIG     1     -13.817 -65.424  71.935  1.00  0.00           H  
HETATM   21  H   LIG     1     -12.366 -64.660  72.606  1.00  0.00           H  
HETATM   22  H   LIG     1     -17.859 -62.602  73.563  1.00  0.00           H  
HETATM   23  H   LIG     1     -17.927 -62.059  75.272  1.00  0.00           H  
HETATM   24  H   LIG     1     -19.306 -62.942  74.558  1.00  0.00           H  
HETATM   25  H   LIG     1     -15.582 -65.724  78.453  1.00  0.00           H  
HETATM   26  H   LIG     1     -17.137 -66.042  77.616  1.00  0.00           H  
HETATM   27  H   LIG     1     -17.101 -65.018  79.079  1.00  0.00           H  
HETATM   28  H   LIG     1     -11.636 -65.396  74.407  1.00  0.00           H  
HETATM   29  H   LIG     1     -11.767 -65.149  76.143  1.00  0.00           H  
HETATM   30  H   LIG     1     -11.539 -62.783  74.168  1.00  0.00           H  
HETATM   31  H   LIG     1      -8.619 -63.778  76.888  1.00  0.00           H  
HETATM   32  H   LIG     1     -10.183 -64.520  77.260  1.00  0.00           H  
HETATM   33  H   LIG     1      -9.769 -62.922  77.907  1.00  0.00           H  
HETATM   34  H   LIG     1      -9.739 -60.854  76.329  1.00  0.00           H  
HETATM   35  H   LIG     1     -10.052 -61.094  74.597  1.00  0.00           H  
HETATM   36  H   LIG     1      -8.537 -61.661  75.330  1.00  0.00           H  
ENDMDL
MODEL        2
HETATM    1  C   LIG     1     -14.021 -64.604  73.882  1.00  0.00           C  
HETATM    2  C   LIG     1     -13.392 -64.628  72.506  1.00  0.00           C  
HETATM    3  C   LIG     1     -15.443 -64.520  73.955  1.00  0.00           C  
HETATM    4  O   LIG     1     -16.210 -64.469  72.841  1.00  0.00           O  
HETATM    5  C   LIG     1     -16.156 -64.468  75.179  1.00  0.00           C  
HETATM    6  O   LIG     1     -17.529 -64.379  75.145  1.00  0.00           O  
HETATM    7  C   LIG     1     -18.042 -63.053  74.904  1.00  0.00           C  
HETATM    8  C   LIG     1     -15.451 -64.556  76.373  1.00  0.00           C  
HETATM    9  O   LIG     1     -15.975 -64.555  77.612  1.00  0.00           O  
HETATM   10  C   LIG     1     -17.330 -64.970  77.875  1.00  0.00           C  
HETATM   11  C   LIG     1     -13.980 -64.629  76.354  1.00  0.00           C  
HETATM   12  O   LIG     1     -13.343 -64.680  77.441  1.00  0.00           O  
HETATM   13  C   LIG     1     -13.295 -64.651  75.062  1.00  0.00           C  
HETATM   14  C   LIG     1     -11.781 -64.710  75.100  1.00  0.00           C  
HETATM   15  C   LIG     1     -11.148 -63.339  74.960  1.00  0.00           C  
HETATM   16  C   LIG     1     -10.209 -62.775  75.743  1.00  0.00           C  
HETATM   17  C   LIG     1      -9.582 -63.424  76.954  1.00  0.00           C  
HETATM   18  C   LIG     1      -9.684 -61.390  75.438  1.00  0.00           C  
HETATM   19  H   LIG     1     -13.625 -63.716  71.939  1.00  0.00           H  
HETATM   20  H   LIG     1     -13.738 -65.487  71.917  1.00  0.00           H  
HETATM   21  H   LIG     1     -12.307 -64.695  72.555  1.00  0.00           H  
HETATM   22  H   LIG     1     -17.705 -62.675  73.934  1.00  0.00           H  
HETATM   23  H   LIG     1     -17.729 -62.369  75.700  1.00  0.00           H  
HETATM   24  H   LIG     1     -19.129 -63.146  74.905  1.00  0.00           H  
HETATM   25  H   LIG     1     -17.565 -65.887  77.329  1.00  0.00           H  
HETATM   26  H   LIG     1     -18.044 -64.189  77.611  1.00  0.00           H  
HETATM   27  H   LIG     1     -17.360 -65.155  78.949  1.00  0.00           H  
HETATM   28  H   LIG     1     -11.422 -65.361  74.292  1.00  0.00           H  
HETATM   29  H   LIG     1     -11.482 -65.177  76.038  1.00  0.00           H  
HETATM   30  H   LIG     1     -11.505 -62.755  74.111  1.00  0.00           H  
HETATM   31  H   LIG     1      -8.499 -63.531  76.810  1.00  0.00           H  
HETATM   32  H   LIG     1      -9.990 -64.411  77.179  1.00  0.00           H  
HETATM   33  H   LIG     1      -9.715 -62.790  77.840  1.00  0.00           H  
HETATM   34  H   LIG     1      -9.856 -60.712  76.285  1.00  0.00           H  
HETATM   35  H   LIG     1     -10.159 -60.958  74.552  1.00  0.00           H  
HETATM   36  H   LIG     1      -8.599 -61.410  75.271  1.00  0.00           H  
HETATM   37  H   LIG     1     -15.663 -64.489  72.042  1.00  0.00           H  
ENDMDL
MODEL        3
HETATM    1  C   LIG     1     -14.155 -64.474  73.838  1.00  0.00           C  
HETATM    2  C   LIG     1     -13.456 -64.567  72.501  1.00  0.00           C  
HETATM    3  C   LIG     1     -15.604 -64.319  73.771  1.00  0.00           C  
HETATM    4  O   LIG     1     -16.221 -64.282  72.655  1.00  0.00           O  
HETATM    5  C   LIG     1     -16.328 -64.223  75.029  1.00  0.00           C  
HETATM    6  O   LIG     1     -17.705 -64.136  75.000  1.00  0.00           O  
HETATM    7  C   LIG     1     -18.216 -62.844  74.639  1.00  0.00           C  
HETATM    8  C   LIG     1     -15.671 -64.284  76.239  1.00  0.00           C  
HETATM    9  O   LIG     1     -16.387 -64.134  77.410  1.00  0.00           O  
HETATM   10  C   LIG     1     -16.543 -65.337  78.178  1.00  0.00           C  
HETATM   11  C   LIG     1     -14.225 -64.430  76.314  1.00  0.00           C  
HETATM   12  O   LIG     1     -13.636 -64.453  77.445  1.00  0.00           O  
HETATM   13  C   LIG     1     -13.495 -64.540  75.054  1.00  0.00           C  
HETATM   14  C   LIG     1     -11.986 -64.700  75.165  1.00  0.00           C  
HETATM   15  C   LIG     1     -11.243 -63.387  75.017  1.00  0.00           C  
HETATM   16  C   LIG     1     -10.267 -62.886  75.798  1.00  0.00           C  
HETATM   17  C   LIG     1      -9.697 -63.570  77.019  1.00  0.00           C  
HETATM   18  C   LIG     1      -9.638 -61.547  75.485  1.00  0.00           C  
HETATM   19  H   LIG     1     -13.664 -63.679  71.893  1.00  0.00           H  
HETATM   20  H   LIG     1     -13.828 -65.422  71.925  1.00  0.00           H  
HETATM   21  H   LIG     1     -12.374 -64.665  72.597  1.00  0.00           H  
HETATM   22  H   LIG     1     -17.845 -62.540  73.656  1.00  0.00           H  
HETATM   23  H   LIG     1     -17.936 -62.097  75.392  1.00  0.00           H  
HETATM   24  H   LIG     1     -19.304 -62.938  74.609  1.00  0.00           H  
HETATM   25  H   LIG     1     -15.569 -65.752  78.451  1.00  0.00           H  
HETATM   26  H   LIG     1     -17.122 -66.079  77.614  1.00  0.00           H  
HETATM   27  H   LIG     1     -17.092 -65.059  79.080  1.00  0.00           H  
HETATM   28  H   LIG     1     -11.636 -65.399  74.393  1.00  0.00           H  
HETATM   29  H   LIG     1     -11.764 -65.157  76.130  1.00  0.00           H  
HETATM   30  H   LIG     1     -11.550 -62.786  74.160  1.00  0.00           H  
HETATM   31  H   LIG     1      -8.625 -63.765  76.881  1.00  0.00           H  
HETATM   32  H   LIG     1     -10.184 -64.519  77.249  1.00  0.00           H  
HETATM   33  H   LIG     1      -9.783 -62.920  77.899  1.00  0.00           H  
HETATM   34  H   LIG     1      -9.763 -60.849  76.324  1.00  0.00           H  
HETATM   35  H   LIG     1     -10.074 -61.089  74.591  1.00  0.00           H  
HETATM   36  H   LIG     1      -8.556 -61.648  75.325  1.00  0.00           H  
ENDMDL
MODEL        4
HETATM    1  C   LIG     1     -14.017 -64.617  73.830  1.00  0.00           C  
HETATM    2  C   LIG     1     -13.348 -64.773  72.484  1.00  0.00           C  
HETATM    3  C   LIG     1     -15.430 -64.464  73.834  1.00  0.00           C  
HETATM    4  O   LIG     1     -16.084 -64.468  72.655  1.00  0.00           O  
HETATM    5  C   LIG     1     -16.185 -64.293  75.022  1.00  0.00           C  
HETATM    6  O   LIG     1     -17.544 -64.164  74.844  1.00  0.00           O  
HETATM    7  C   LIG     1     -18.122 -62.903  75.266  1.00  0.00           C  
HETATM    8  C   LIG     1     -15.548 -64.318  76.247  1.00  0.00           C  
HETATM    9  O   LIG     1     -16.212 -64.178  77.427  1.00  0.00           O  
HETATM   10  C   LIG     1     -17.163 -65.214  77.761  1.00  0.00           C  
HETATM   11  C   LIG     1     -14.089 -64.447  76.305  1.00  0.00           C  
HETATM   12  O   LIG     1     -13.501 -64.448  77.420  1.00  0.00           O  
HETATM   13  C   LIG     1     -13.348 -64.598  75.045  1.00  0.00           C  
HETATM   14  C   LIG     1     -11.841 -64.714  75.155  1.00  0.00           C  
HETATM   15  C   LIG     1     -11.147 -63.382  74.942  1.00  0.00           C  
HETATM   16  C   LIG     1     -10.221 -62.795  75.723  1.00  0.00           C  
HETATM   17  C   LIG     1      -9.675 -63.371  77.007  1.00  0.00           C  
HETATM   18  C   LIG     1      -9.629 -61.457  75.339  1.00  0.00           C  
HETATM   19  H   LIG     1     -13.532 -63.894  71.856  1.00  0.00           H  
HETATM   20  H   LIG     1     -13.754 -65.636  71.946  1.00  0.00           H  
HETATM   21  H   LIG     1     -12.270 -64.902  72.573  1.00  0.00           H  
HETATM   22  H   LIG     1     -17.637 -62.074  74.741  1.00  0.00           H  
HETATM   23  H   LIG     1     -18.019 -62.774  76.345  1.00  0.00           H  
HETATM   24  H   LIG     1     -19.176 -62.955  74.991  1.00  0.00           H  
HETATM   25  H   LIG     1     -16.652 -66.179  77.830  1.00  0.00           H  
HETATM   26  H   LIG     1     -17.966 -65.269  77.022  1.00  0.00           H  
HETATM   27  H   LIG     1     -17.569 -64.939  78.735  1.00  0.00           H  
HETATM   28  H   LIG     1     -11.478 -65.436  74.413  1.00  0.00           H  
HETATM   29  H   LIG     1     -11.601 -65.120  76.138  1.00  0.00           H  
HETATM   30  H   LIG     1     -11.444 -62.855  74.035  1.00  0.00           H  
HETATM   31  H   LIG     1      -8.592 -63.530  76.922  1.00  0.00           H  
HETATM   32  H   LIG     1     -10.132 -64.322  77.287  1.00  0.00           H  
HETATM   33  H   LIG     1      -9.821 -62.666  77.836  1.00  0.00           H  
HETATM   34  H   LIG     1      -9.810 -60.711  76.123  1.00  0.00           H  
HETATM   35  H   LIG     1     -10.046 -61.078  74.401  1.00  0.00           H  
HETATM   36  H   LIG     1      -8.539 -61.530  75.225  1.00  0.00           H  
HETATM   37  H   LIG     1     -17.035 -64.363  72.844  1.00  0.00           H  
ENDMDL
MODEL        5
HETATM    1  C   LIG     1     -14.110 -64.730  73.721  1.00  0.00           C  
HETATM    2  C   LIG     1     -13.394 -64.631  72.391  1.00  0.00           C  
HETATM    3  C   LIG     1     -15.567 -64.792  73.686  1.00  0.00           C  
HETATM    4  O   LIG     1     -16.224 -64.787  72.592  1.00  0.00           O  
HETATM    5  C   LIG     1     -16.262 -64.861  74.964  1.00  0.00           C  
HETATM    6  O   LIG     1     -17.639 -64.949  74.970  1.00  0.00           O  
HETATM    7  C   LIG     1     -18.328 -63.746  74.594  1.00  0.00           C  
HETATM    8  C   LIG     1     -15.573 -64.928  76.157  1.00  0.00           C  
HETATM    9  O   LIG     1     -16.270 -65.089  77.336  1.00  0.00           O  
HETATM   10  C   LIG     1     -16.223 -63.967  78.232  1.00  0.00           C  
HETATM   11  C   LIG     1     -14.117 -64.927  76.193  1.00  0.00           C  
HETATM   12  O   LIG     1     -13.495 -65.044  77.301  1.00  0.00           O  
HETATM   13  C   LIG     1     -13.419 -64.796  74.920  1.00  0.00           C  
HETATM   14  C   LIG     1     -11.901 -64.748  74.973  1.00  0.00           C  
HETATM   15  C   LIG     1     -11.366 -63.333  75.074  1.00  0.00           C  
HETATM   16  C   LIG     1     -10.439 -62.847  75.921  1.00  0.00           C  
HETATM   17  C   LIG     1      -9.717 -63.655  76.973  1.00  0.00           C  
HETATM   18  C   LIG     1     -10.029 -61.391  75.866  1.00  0.00           C  
HETATM   19  H   LIG     1     -14.117 -64.448  71.594  1.00  0.00           H  
HETATM   20  H   LIG     1     -12.860 -65.560  72.149  1.00  0.00           H  
HETATM   21  H   LIG     1     -12.652 -63.826  72.381  1.00  0.00           H  
HETATM   22  H   LIG     1     -18.036 -63.428  73.589  1.00  0.00           H  
HETATM   23  H   LIG     1     -18.121 -62.945  75.315  1.00  0.00           H  
HETATM   24  H   LIG     1     -19.394 -63.983  74.612  1.00  0.00           H  
HETATM   25  H   LIG     1     -16.699 -63.092  77.773  1.00  0.00           H  
HETATM   26  H   LIG     1     -15.192 -63.732  78.507  1.00  0.00           H  
HETATM   27  H   LIG     1     -16.787 -64.260  79.121  1.00  0.00           H  
HETATM   28  H   LIG     1     -11.494 -65.218  74.068  1.00  0.00           H  
HETATM   29  H   LIG     1     -11.565 -65.343  75.824  1.00  0.00           H  
HETATM   30  H   LIG     1     -11.798 -62.632  74.358  1.00  0.00           H  
HETATM   31  H   LIG     1      -8.636 -63.653  76.782  1.00  0.00           H  
HETATM   32  H   LIG     1     -10.047 -64.694  77.021  1.00  0.00           H  
HETATM   33  H   LIG     1      -9.857 -63.207  77.966  1.00  0.00           H  
HETATM   34  H   LIG     1     -10.217 -60.895  76.828  1.00  0.00           H  
HETATM   35  H   LIG     1     -10.569 -60.843  75.088  1.00  0.00           H  
HETATM   36  H   LIG     1      -8.953 -61.292  75.671  1.00  0.00           H  
ENDMDL
MODEL        6
HETATM    1  C   LIG     1     -14.204 -64.595  73.671  1.00  0.00           C  
HETATM    2  C   LIG     1     -13.642 -64.662  72.271  1.00  0.00           C  
HETATM    3  C   LIG     1     -15.645 -64.817  73.813  1.00  0.00           C  
HETATM    4  O   LIG     1     -16.373 -65.096  72.817  1.00  0.00           O  
HETATM    5  C   LIG     1     -16.224 -64.741  75.157  1.00  0.00           C  
HETATM    6  O   LIG     1     -17.532 -64.940  75.420  1.00  0.00           O  
HETATM    7  C   LIG     1     -18.568 -64.649  74.458  1.00  0.00           C  
HETATM    8  C   LIG     1     -15.401 -64.533  76.259  1.00  0.00           C  
HETATM    9  O   LIG     1     -15.912 -64.550  77.535  1.00  0.00           O  
HETATM   10  C   LIG     1     -16.418 -63.283  77.995  1.00  0.00           C  
HETATM   11  C   LIG     1     -14.014 -64.343  76.076  1.00  0.00           C  
HETATM   12  O   LIG     1     -13.293 -64.136  77.200  1.00  0.00           O  
HETATM   13  C   LIG     1     -13.404 -64.380  74.782  1.00  0.00           C  
HETATM   14  C   LIG     1     -11.890 -64.251  74.680  1.00  0.00           C  
HETATM   15  C   LIG     1     -11.318 -63.037  75.387  1.00  0.00           C  
HETATM   16  C   LIG     1     -10.234 -62.977  76.189  1.00  0.00           C  
HETATM   17  C   LIG     1      -9.365 -64.154  76.562  1.00  0.00           C  
HETATM   18  C   LIG     1      -9.784 -61.657  76.770  1.00  0.00           C  
HETATM   19  H   LIG     1     -14.453 -64.777  71.552  1.00  0.00           H  
HETATM   20  H   LIG     1     -12.960 -65.512  72.151  1.00  0.00           H  
HETATM   21  H   LIG     1     -13.081 -63.756  72.018  1.00  0.00           H  
HETATM   22  H   LIG     1     -18.657 -65.451  73.725  1.00  0.00           H  
HETATM   23  H   LIG     1     -18.369 -63.705  73.947  1.00  0.00           H  
HETATM   24  H   LIG     1     -19.480 -64.568  75.052  1.00  0.00           H  
HETATM   25  H   LIG     1     -17.237 -62.938  77.355  1.00  0.00           H  
HETATM   26  H   LIG     1     -15.620 -62.533  78.016  1.00  0.00           H  
HETATM   27  H   LIG     1     -16.789 -63.452  79.008  1.00  0.00           H  
HETATM   28  H   LIG     1     -11.614 -64.199  73.624  1.00  0.00           H  
HETATM   29  H   LIG     1     -11.432 -65.172  75.061  1.00  0.00           H  
HETATM   30  H   LIG     1     -11.840 -62.103  75.177  1.00  0.00           H  
HETATM   31  H   LIG     1      -8.354 -64.012  76.160  1.00  0.00           H  
HETATM   32  H   LIG     1      -9.739 -65.111  76.194  1.00  0.00           H  
HETATM   33  H   LIG     1      -9.260 -64.222  77.652  1.00  0.00           H  
HETATM   34  H   LIG     1      -9.757 -61.703  77.866  1.00  0.00           H  
HETATM   35  H   LIG     1     -10.440 -60.834  76.473  1.00  0.00           H  
HETATM   36  H   LIG     1      -8.763 -61.421  76.441  1.00  0.00           H  
HETATM   37  H   LIG     1     -12.407 -63.790  76.968  1.00  0.00           H  
ENDMDL
MODEL        7
HETATM    1  C   LIG     1     -14.108 -64.674  73.703  1.00  0.00           C  
HETATM    2  C   LIG     1     -13.391 -64.555  72.376  1.00  0.00           C  
HETATM    3  C   LIG     1     -15.565 -64.735  73.665  1.00  0.00           C  
HETATM    4  O   LIG     1     -16.221 -64.713  72.570  1.00  0.00           O  
HETATM    5  C   LIG     1     -16.262 -64.824  74.941  1.00  0.00           C  
HETATM    6  O   LIG     1     -17.639 -64.911  74.943  1.00  0.00           O  
HETATM    7  C   LIG     1     -18.327 -63.701  74.587  1.00  0.00           C  
HETATM    8  C   LIG     1     -15.575 -64.911  76.133  1.00  0.00           C  
HETATM    9  O   LIG     1     -16.274 -65.091  77.308  1.00  0.00           O  
HETATM   10  C   LIG     1     -16.228 -63.987  78.225  1.00  0.00           C  
HETATM   11  C   LIG     1     -14.119 -64.910  76.171  1.00  0.00           C  
HETATM   12  O   LIG     1     -13.499 -65.045  77.278  1.00  0.00           O  
HETATM   13  C   LIG     1     -13.420 -64.759  74.902  1.00  0.00           C  
HETATM   14  C   LIG     1     -11.901 -64.711  74.958  1.00  0.00           C  
HETATM   15  C   LIG     1     -11.368 -63.297  75.079  1.00  0.00           C  
HETATM   16  C   LIG     1     -10.445 -62.821  75.936  1.00  0.00           C  
HETATM   17  C   LIG     1      -9.728 -63.642  76.982  1.00  0.00           C  
HETATM   18  C   LIG     1     -10.037 -61.364  75.902  1.00  0.00           C  
HETATM   19  H   LIG     1     -14.112 -64.362  71.580  1.00  0.00           H  
HETATM   20  H   LIG     1     -12.854 -65.480  72.122  1.00  0.00           H  
HETATM   21  H   LIG     1     -12.650 -63.749  72.378  1.00  0.00           H  
HETATM   22  H   LIG     1     -18.033 -63.366  73.588  1.00  0.00           H  
HETATM   23  H   LIG     1     -18.121 -62.913  75.322  1.00  0.00           H  
HETATM   24  H   LIG     1     -19.393 -63.938  74.599  1.00  0.00           H  
HETATM   25  H   LIG     1     -16.695 -63.100  77.779  1.00  0.00           H  
HETATM   26  H   LIG     1     -15.197 -63.763  78.513  1.00  0.00           H  
HETATM   27  H   LIG     1     -16.800 -64.293  79.104  1.00  0.00           H  
HETATM   28  H   LIG     1     -11.493 -65.168  74.047  1.00  0.00           H  
HETATM   29  H   LIG     1     -11.567 -65.317  75.801  1.00  0.00           H  
HETATM   30  H   LIG     1     -11.797 -62.587  74.370  1.00  0.00           H  
HETATM   31  H   LIG     1      -8.645 -63.635  76.798  1.00  0.00           H  
HETATM   32  H   LIG     1     -10.056 -64.682  77.015  1.00  0.00           H  
HETATM   33  H   LIG     1      -9.874 -63.207  77.980  1.00  0.00           H  
HETATM   34  H   LIG     1     -10.229 -60.880  76.869  1.00  0.00           H  
HETATM   35  H   LIG     1     -10.574 -60.807  75.128  1.00  0.00           H  
HETATM   36  H   LIG     1      -8.959 -61.262  75.713  1.00  0.00           H  
ENDMDL
MODEL        8
HETATM    1  C   LIG     1     -14.106 -64.504  73.761  1.00  0.00           C  
HETATM    2  C   LIG     1     -13.492 -64.355  72.391  1.00  0.00           C  
HETATM    3  C   LIG     1     -15.570 -64.537  73.832  1.00  0.00           C  
HETATM    4  O   LIG     1     -16.282 -64.506  72.788  1.00  0.00           O  
HETATM    5  C   LIG     1     -16.199 -64.646  75.152  1.00  0.00           C  
HETATM    6  O   LIG     1     -17.534 -64.727  75.339  1.00  0.00           O  
HETATM    7  C   LIG     1     -18.470 -64.047  74.473  1.00  0.00           C  
HETATM    8  C   LIG     1     -15.400 -64.779  76.278  1.00  0.00           C  
HETATM    9  O   LIG     1     -15.884 -64.975  77.554  1.00  0.00           O  
HETATM   10  C   LIG     1     -16.632 -63.878  78.132  1.00  0.00           C  
HETATM   11  C   LIG     1     -13.993 -64.793  76.152  1.00  0.00           C  
HETATM   12  O   LIG     1     -13.253 -64.949  77.270  1.00  0.00           O  
HETATM   13  C   LIG     1     -13.333 -64.652  74.901  1.00  0.00           C  
HETATM   14  C   LIG     1     -11.813 -64.652  74.874  1.00  0.00           C  
HETATM   15  C   LIG     1     -11.233 -63.268  75.089  1.00  0.00           C  
HETATM   16  C   LIG     1     -10.276 -62.894  75.958  1.00  0.00           C  
HETATM   17  C   LIG     1      -9.571 -63.816  76.924  1.00  0.00           C  
HETATM   18  C   LIG     1      -9.812 -61.456  76.019  1.00  0.00           C  
HETATM   19  H   LIG     1     -14.253 -64.058  71.669  1.00  0.00           H  
HETATM   20  H   LIG     1     -13.057 -65.302  72.045  1.00  0.00           H  
HETATM   21  H   LIG     1     -12.691 -63.610  72.385  1.00  0.00           H  
HETATM   22  H   LIG     1     -18.639 -64.616  73.559  1.00  0.00           H  
HETATM   23  H   LIG     1     -18.107 -63.047  74.223  1.00  0.00           H  
HETATM   24  H   LIG     1     -19.388 -63.976  75.058  1.00  0.00           H  
HETATM   25  H   LIG     1     -17.561 -63.719  77.581  1.00  0.00           H  
HETATM   26  H   LIG     1     -16.028 -62.965  78.128  1.00  0.00           H  
HETATM   27  H   LIG     1     -16.849 -64.176  79.158  1.00  0.00           H  
HETATM   28  H   LIG     1     -11.481 -65.038  73.903  1.00  0.00           H  
HETATM   29  H   LIG     1     -11.442 -65.349  75.628  1.00  0.00           H  
HETATM   30  H   LIG     1     -11.652 -62.497  74.442  1.00  0.00           H  
HETATM   31  H   LIG     1      -8.494 -63.837  76.714  1.00  0.00           H  
HETATM   32  H   LIG     1      -9.939 -64.843  76.894  1.00  0.00           H  
HETATM   33  H   LIG     1      -9.679 -63.446  77.953  1.00  0.00           H  
HETATM   34  H   LIG     1      -9.965 -61.039  77.023  1.00  0.00           H  
HETATM   35  H   LIG     1     -10.343 -60.824  75.300  1.00  0.00           H  
HETATM   36  H   LIG     1      -8.736 -61.382  75.812  1.00  0.00           H  
HETATM   37  H   LIG     1     -13.875 -65.061  78.015  1.00  0.00           H  
ENDMDL
MODEL        9
HETATM    1  C   LIG     1     -23.088 -53.385  65.016  1.00  0.00           C  
HETATM    2  C   LIG     1     -21.703 -52.803  64.856  1.00  0.00           C  
HETATM    3  C   LIG     1     -23.251 -54.312  66.130  1.00  0.00           C  
HETATM    4  O   LIG     1     -22.275 -54.620  66.892  1.00  0.00           O  
HETATM    5  C   LIG     1     -24.573 -54.881  66.343  1.00  0.00           C  
HETATM    6  O   LIG     1     -24.754 -55.791  67.364  1.00  0.00           O  
HETATM    7  C   LIG     1     -24.706 -55.241  68.690  1.00  0.00           C  
HETATM    8  C   LIG     1     -25.621 -54.595  65.494  1.00  0.00           C  
HETATM    9  O   LIG     1     -26.837 -55.219  65.682  1.00  0.00           O  
HETATM   10  C   LIG     1     -27.904 -54.359  66.110  1.00  0.00           C  
HETATM   11  C   LIG     1     -25.450 -53.715  64.347  1.00  0.00           C  
HETATM   12  O   LIG     1     -26.422 -53.498  63.549  1.00  0.00           O  
HETATM   13  C   LIG     1     -24.139 -53.100  64.160  1.00  0.00           C  
HETATM   14  C   LIG     1     -23.995 -52.175  62.960  1.00  0.00           C  
HETATM   15  C   LIG     1     -23.363 -52.861  61.765  1.00  0.00           C  
HETATM   16  C   LIG     1     -23.783 -52.867  60.486  1.00  0.00           C  
HETATM   17  C   LIG     1     -25.013 -52.157  59.973  1.00  0.00           C  
HETATM   18  C   LIG     1     -23.007 -53.614  59.422  1.00  0.00           C  
HETATM   19  H   LIG     1     -20.985 -53.573  64.543  1.00  0.00           H  
HETATM   20  H   LIG     1     -21.334 -52.415  65.812  1.00  0.00           H  
HETATM   21  H   LIG     1     -21.667 -51.999  64.119  1.00  0.00           H  
HETATM   22  H   LIG     1     -25.528 -54.529  68.838  1.00  0.00           H  
HETATM   23  H   LIG     1     -23.747 -54.749  68.873  1.00  0.00           H  
HETATM   24  H   LIG     1     -24.828 -56.082  69.376  1.00  0.00           H  
HETATM   25  H   LIG     1     -28.069 -53.555  65.387  1.00  0.00           H  
HETATM   26  H   LIG     1     -27.683 -53.937  67.098  1.00  0.00           H  
HETATM   27  H   LIG     1     -28.797 -54.986  66.176  1.00  0.00           H  
HETATM   28  H   LIG     1     -23.383 -51.307  63.239  1.00  0.00           H  
HETATM   29  H   LIG     1     -24.985 -51.796  62.702  1.00  0.00           H  
HETATM   30  H   LIG     1     -22.449 -53.411  61.990  1.00  0.00           H  
HETATM   31  H   LIG     1     -24.735 -51.410  59.216  1.00  0.00           H  
HETATM   32  H   LIG     1     -25.576 -51.646  60.756  1.00  0.00           H  
HETATM   33  H   LIG     1     -25.688 -52.866  59.475  1.00  0.00           H  
HETATM   34  H   LIG     1     -23.635 -54.376  58.941  1.00  0.00           H  
HETATM   35  H   LIG     1     -22.123 -54.110  59.834  1.00  0.00           H  
HETATM   36  H   LIG     1     -22.678 -52.933  58.625  1.00  0.00           H  
ENDMDL
MODEL       10
HETATM    1  C   LIG     1     -22.889 -53.410  65.037  1.00  0.00           C  
HETATM    2  C   LIG     1     -21.483 -52.903  64.804  1.00  0.00           C  
HETATM    3  C   LIG     1     -23.096 -54.302  66.137  1.00  0.00           C  
HETATM    4  O   LIG     1     -22.080 -54.682  66.946  1.00  0.00           O  
HETATM    5  C   LIG     1     -24.361 -54.834  66.451  1.00  0.00           C  
HETATM    6  O   LIG     1     -24.472 -55.730  67.487  1.00  0.00           O  
HETATM    7  C   LIG     1     -24.933 -55.164  68.729  1.00  0.00           C  
HETATM    8  C   LIG     1     -25.467 -54.489  65.677  1.00  0.00           C  
HETATM    9  O   LIG     1     -26.633 -55.067  66.029  1.00  0.00           O  
HETATM   10  C   LIG     1     -27.920 -54.530  65.659  1.00  0.00           C  
HETATM   11  C   LIG     1     -25.304 -53.613  64.515  1.00  0.00           C  
HETATM   12  O   LIG     1     -26.284 -53.356  63.759  1.00  0.00           O  
HETATM   13  C   LIG     1     -23.973 -53.063  64.247  1.00  0.00           C  
HETATM   14  C   LIG     1     -23.855 -52.145  63.045  1.00  0.00           C  
HETATM   15  C   LIG     1     -23.375 -52.874  61.804  1.00  0.00           C  
HETATM   16  C   LIG     1     -23.905 -52.843  60.567  1.00  0.00           C  
HETATM   17  C   LIG     1     -25.123 -52.046  60.164  1.00  0.00           C  
HETATM   18  C   LIG     1     -23.276 -53.632  59.441  1.00  0.00           C  
HETATM   19  H   LIG     1     -20.788 -53.725  64.591  1.00  0.00           H  
HETATM   20  H   LIG     1     -21.100 -52.356  65.676  1.00  0.00           H  
HETATM   21  H   LIG     1     -21.429 -52.221  63.957  1.00  0.00           H  
HETATM   22  H   LIG     1     -25.930 -54.730  68.610  1.00  0.00           H  
HETATM   23  H   LIG     1     -24.233 -54.400  69.086  1.00  0.00           H  
HETATM   24  H   LIG     1     -24.973 -55.988  69.443  1.00  0.00           H  
HETATM   25  H   LIG     1     -28.154 -54.756  64.619  1.00  0.00           H  
HETATM   26  H   LIG     1     -27.950 -53.450  65.817  1.00  0.00           H  
HETATM   27  H   LIG     1     -28.624 -55.027  66.328  1.00  0.00           H  
HETATM   28  H   LIG     1     -23.161 -51.328  63.280  1.00  0.00           H  
HETATM   29  H   LIG     1     -24.829 -51.689  62.868  1.00  0.00           H  
HETATM   30  H   LIG     1     -22.485 -53.487  61.951  1.00  0.00           H  
HETATM   31  H   LIG     1     -24.859 -51.314  59.390  1.00  0.00           H  
HETATM   32  H   LIG     1     -25.585 -51.507  60.993  1.00  0.00           H  
HETATM   33  H   LIG     1     -25.882 -52.705  59.721  1.00  0.00           H  
HETATM   34  H   LIG     1     -23.995 -54.346  59.016  1.00  0.00           H  
HETATM   35  H   LIG     1     -22.396 -54.191  59.775  1.00  0.00           H  
HETATM   36  H   LIG     1     -22.972 -52.970  58.620  1.00  0.00           H  
HETATM   37  H   LIG     1     -21.247 -54.269  66.676  1.00  0.00           H  
ENDMDL
MODEL       11
HETATM    1  C   LIG     1     -23.088 -53.408  65.016  1.00  0.00           C  
HETATM    2  C   LIG     1     -21.694 -52.846  64.856  1.00  0.00           C  
HETATM    3  C   LIG     1     -23.264 -54.334  66.129  1.00  0.00           C  
HETATM    4  O   LIG     1     -22.291 -54.659  66.889  1.00  0.00           O  
HETATM    5  C   LIG     1     -24.595 -54.881  66.345  1.00  0.00           C  
HETATM    6  O   LIG     1     -24.789 -55.786  67.368  1.00  0.00           O  
HETATM    7  C   LIG     1     -24.728 -55.235  68.693  1.00  0.00           C  
HETATM    8  C   LIG     1     -25.639 -54.579  65.497  1.00  0.00           C  
HETATM    9  O   LIG     1     -26.864 -55.183  65.688  1.00  0.00           O  
HETATM   10  C   LIG     1     -27.918 -54.305  66.113  1.00  0.00           C  
HETATM   11  C   LIG     1     -25.455 -53.703  64.349  1.00  0.00           C  
HETATM   12  O   LIG     1     -26.424 -53.473  63.551  1.00  0.00           O  
HETATM   13  C   LIG     1     -24.136 -53.107  64.161  1.00  0.00           C  
HETATM   14  C   LIG     1     -23.980 -52.183  62.962  1.00  0.00           C  
HETATM   15  C   LIG     1     -23.357 -52.875  61.766  1.00  0.00           C  
HETATM   16  C   LIG     1     -23.776 -52.874  60.487  1.00  0.00           C  
HETATM   17  C   LIG     1     -24.996 -52.146  59.975  1.00  0.00           C  
HETATM   18  C   LIG     1     -23.010 -53.629  59.423  1.00  0.00           C  
HETATM   19  H   LIG     1     -20.988 -53.627  64.545  1.00  0.00           H  
HETATM   20  H   LIG     1     -21.321 -52.461  65.810  1.00  0.00           H  
HETATM   21  H   LIG     1     -21.647 -52.045  64.117  1.00  0.00           H  
HETATM   22  H   LIG     1     -25.536 -54.507  68.841  1.00  0.00           H  
HETATM   23  H   LIG     1     -23.760 -54.761  68.873  1.00  0.00           H  
HETATM   24  H   LIG     1     -24.866 -56.072  69.380  1.00  0.00           H  
HETATM   25  H   LIG     1     -28.071 -53.501  65.388  1.00  0.00           H  
HETATM   26  H   LIG     1     -27.689 -53.883  67.100  1.00  0.00           H  
HETATM   27  H   LIG     1     -28.820 -54.918  66.184  1.00  0.00           H  
HETATM   28  H   LIG     1     -23.356 -51.324  63.243  1.00  0.00           H  
HETATM   29  H   LIG     1     -24.964 -51.790  62.705  1.00  0.00           H  
HETATM   30  H   LIG     1     -22.449 -53.438  61.991  1.00  0.00           H  
HETATM   31  H   LIG     1     -24.708 -51.402  59.220  1.00  0.00           H  
HETATM   32  H   LIG     1     -25.553 -51.630  60.759  1.00  0.00           H  
HETATM   33  H   LIG     1     -25.680 -52.846  59.475  1.00  0.00           H  
HETATM   34  H   LIG     1     -23.648 -54.382  58.940  1.00  0.00           H  
HETATM   35  H   LIG     1     -22.133 -54.138  59.834  1.00  0.00           H  
HETATM   36  H   LIG     1     -22.672 -52.952  58.626  1.00  0.00           H  
ENDMDL
MODEL       12
HETATM    1  C   LIG     1     -22.848 -53.406  65.020  1.00  0.00           C  
HETATM    2  C   LIG     1     -21.433 -52.933  64.784  1.00  0.00           C  
HETATM    3  C   LIG     1     -23.064 -54.281  66.123  1.00  0.00           C  
HETATM    4  O   LIG     1     -22.003 -54.635  66.879  1.00  0.00           O  
HETATM    5  C   LIG     1     -24.334 -54.788  66.463  1.00  0.00           C  
HETATM    6  O   LIG     1     -24.363 -55.658  67.532  1.00  0.00           O  
HETATM    7  C   LIG     1     -25.118 -55.227  68.690  1.00  0.00           C  
HETATM    8  C   LIG     1     -25.443 -54.458  65.695  1.00  0.00           C  
HETATM    9  O   LIG     1     -26.610 -55.047  66.032  1.00  0.00           O  
HETATM   10  C   LIG     1     -27.890 -54.438  65.752  1.00  0.00           C  
HETATM   11  C   LIG     1     -25.274 -53.589  64.526  1.00  0.00           C  
HETATM   12  O   LIG     1     -26.257 -53.336  63.774  1.00  0.00           O  
HETATM   13  C   LIG     1     -23.938 -53.052  64.242  1.00  0.00           C  
HETATM   14  C   LIG     1     -23.822 -52.143  63.033  1.00  0.00           C  
HETATM   15  C   LIG     1     -23.361 -52.884  61.793  1.00  0.00           C  
HETATM   16  C   LIG     1     -23.903 -52.858  60.561  1.00  0.00           C  
HETATM   17  C   LIG     1     -25.120 -52.057  60.164  1.00  0.00           C  
HETATM   18  C   LIG     1     -23.290 -53.660  59.435  1.00  0.00           C  
HETATM   19  H   LIG     1     -20.770 -53.782  64.581  1.00  0.00           H  
HETATM   20  H   LIG     1     -21.038 -52.431  65.674  1.00  0.00           H  
HETATM   21  H   LIG     1     -21.364 -52.244  63.944  1.00  0.00           H  
HETATM   22  H   LIG     1     -26.180 -55.155  68.447  1.00  0.00           H  
HETATM   23  H   LIG     1     -24.744 -54.261  69.046  1.00  0.00           H  
HETATM   24  H   LIG     1     -24.956 -55.991  69.450  1.00  0.00           H  
HETATM   25  H   LIG     1     -28.180 -54.600  64.714  1.00  0.00           H  
HETATM   26  H   LIG     1     -27.863 -53.367  65.964  1.00  0.00           H  
HETATM   27  H   LIG     1     -28.586 -54.936  66.428  1.00  0.00           H  
HETATM   28  H   LIG     1     -23.113 -51.336  63.258  1.00  0.00           H  
HETATM   29  H   LIG     1     -24.791 -51.674  62.862  1.00  0.00           H  
HETATM   30  H   LIG     1     -22.474 -53.501  61.935  1.00  0.00           H  
HETATM   31  H   LIG     1     -24.859 -51.332  59.382  1.00  0.00           H  
HETATM   32  H   LIG     1     -25.570 -51.510  60.993  1.00  0.00           H  
HETATM   33  H   LIG     1     -25.887 -52.715  59.733  1.00  0.00           H  
HETATM   34  H   LIG     1     -24.018 -54.373  59.022  1.00  0.00           H  
HETATM   35  H   LIG     1     -22.410 -54.221  59.763  1.00  0.00           H  
HETATM   36  H   LIG     1     -22.991 -53.006  58.605  1.00  0.00           H  
HETATM   37  H   LIG     1     -22.327 -55.249  67.566  1.00  0.00           H  
ENDMDL
MODEL       13
HETATM    1  C   LIG     1     -23.039 -53.429  65.045  1.00  0.00           C  
HETATM    2  C   LIG     1     -21.663 -52.822  64.876  1.00  0.00           C  
HETATM    3  C   LIG     1     -23.226 -54.340  66.169  1.00  0.00           C  
HETATM    4  O   LIG     1     -22.275 -54.652  66.961  1.00  0.00           O  
HETATM    5  C   LIG     1     -24.560 -54.892  66.363  1.00  0.00           C  
HETATM    6  O   LIG     1     -24.768 -55.791  67.389  1.00  0.00           O  
HETATM    7  C   LIG     1     -24.744 -55.229  68.711  1.00  0.00           C  
HETATM    8  C   LIG     1     -25.593 -54.601  65.499  1.00  0.00           C  
HETATM    9  O   LIG     1     -26.820 -55.208  65.677  1.00  0.00           O  
HETATM   10  C   LIG     1     -27.880 -54.330  66.088  1.00  0.00           C  
HETATM   11  C   LIG     1     -25.398 -53.731  64.347  1.00  0.00           C  
HETATM   12  O   LIG     1     -26.357 -53.502  63.537  1.00  0.00           O  
HETATM   13  C   LIG     1     -24.078 -53.140  64.175  1.00  0.00           C  
HETATM   14  C   LIG     1     -23.887 -52.217  62.983  1.00  0.00           C  
HETATM   15  C   LIG     1     -23.395 -52.947  61.747  1.00  0.00           C  
HETATM   16  C   LIG     1     -23.852 -52.857  60.485  1.00  0.00           C  
HETATM   17  C   LIG     1     -24.991 -51.972  60.036  1.00  0.00           C  
HETATM   18  C   LIG     1     -23.219 -53.666  59.374  1.00  0.00           C  
HETATM   19  H   LIG     1     -20.973 -53.265  65.596  1.00  0.00           H  
HETATM   20  H   LIG     1     -21.677 -51.737  65.046  1.00  0.00           H  
HETATM   21  H   LIG     1     -21.260 -52.980  63.870  1.00  0.00           H  
HETATM   22  H   LIG     1     -25.557 -54.502  68.832  1.00  0.00           H  
HETATM   23  H   LIG     1     -23.782 -54.751  68.913  1.00  0.00           H  
HETATM   24  H   LIG     1     -24.898 -56.061  69.401  1.00  0.00           H  
HETATM   25  H   LIG     1     -28.024 -53.528  65.359  1.00  0.00           H  
HETATM   26  H   LIG     1     -27.664 -53.905  67.076  1.00  0.00           H  
HETATM   27  H   LIG     1     -28.782 -54.943  66.148  1.00  0.00           H  
HETATM   28  H   LIG     1     -23.159 -51.439  63.247  1.00  0.00           H  
HETATM   29  H   LIG     1     -24.833 -51.714  62.775  1.00  0.00           H  
HETATM   30  H   LIG     1     -22.558 -53.624  61.924  1.00  0.00           H  
HETATM   31  H   LIG     1     -24.637 -51.232  59.306  1.00  0.00           H  
HETATM   32  H   LIG     1     -25.467 -51.431  60.857  1.00  0.00           H  
HETATM   33  H   LIG     1     -25.762 -52.565  59.527  1.00  0.00           H  
HETATM   34  H   LIG     1     -23.958 -54.322  58.895  1.00  0.00           H  
HETATM   35  H   LIG     1     -22.396 -54.288  59.739  1.00  0.00           H  
HETATM   36  H   LIG     1     -22.827 -53.010  58.584  1.00  0.00           H  
ENDMDL
MODEL       14
HETATM    1  C   LIG     1     -22.980 -53.240  65.242  1.00  0.00           C  
HETATM    2  C   LIG     1     -21.684 -52.469  65.296  1.00  0.00           C  
HETATM    3  C   LIG     1     -23.357 -53.979  66.450  1.00  0.00           C  
HETATM    4  O   LIG     1     -22.591 -54.040  67.455  1.00  0.00           O  
HETATM    5  C   LIG     1     -24.648 -54.671  66.458  1.00  0.00           C  
HETATM    6  O   LIG     1     -25.107 -55.385  67.507  1.00  0.00           O  
HETATM    7  C   LIG     1     -24.748 -55.075  68.870  1.00  0.00           C  
HETATM    8  C   LIG     1     -25.431 -54.698  65.309  1.00  0.00           C  
HETATM    9  O   LIG     1     -26.590 -55.435  65.262  1.00  0.00           O  
HETATM   10  C   LIG     1     -27.757 -54.753  65.760  1.00  0.00           C  
HETATM   11  C   LIG     1     -25.005 -54.012  64.151  1.00  0.00           C  
HETATM   12  O   LIG     1     -25.831 -54.082  63.084  1.00  0.00           O  
HETATM   13  C   LIG     1     -23.787 -53.261  64.116  1.00  0.00           C  
HETATM   14  C   LIG     1     -23.454 -52.458  62.865  1.00  0.00           C  
HETATM   15  C   LIG     1     -23.503 -53.259  61.578  1.00  0.00           C  
HETATM   16  C   LIG     1     -24.066 -52.908  60.402  1.00  0.00           C  
HETATM   17  C   LIG     1     -24.800 -51.614  60.144  1.00  0.00           C  
HETATM   18  C   LIG     1     -23.971 -53.824  59.204  1.00  0.00           C  
HETATM   19  H   LIG     1     -21.199 -52.627  66.259  1.00  0.00           H  
HETATM   20  H   LIG     1     -21.851 -51.393  65.168  1.00  0.00           H  
HETATM   21  H   LIG     1     -20.991 -52.787  64.508  1.00  0.00           H  
HETATM   22  H   LIG     1     -24.770 -53.996  69.041  1.00  0.00           H  
HETATM   23  H   LIG     1     -23.760 -55.465  69.113  1.00  0.00           H  
HETATM   24  H   LIG     1     -25.514 -55.565  69.474  1.00  0.00           H  
HETATM   25  H   LIG     1     -27.965 -53.858  65.163  1.00  0.00           H  
HETATM   26  H   LIG     1     -27.625 -54.477  66.811  1.00  0.00           H  
HETATM   27  H   LIG     1     -28.585 -55.457  65.666  1.00  0.00           H  
HETATM   28  H   LIG     1     -22.449 -52.041  62.974  1.00  0.00           H  
HETATM   29  H   LIG     1     -24.129 -51.595  62.811  1.00  0.00           H  
HETATM   30  H   LIG     1     -22.978 -54.214  61.618  1.00  0.00           H  
HETATM   31  H   LIG     1     -24.257 -51.022  59.396  1.00  0.00           H  
HETATM   32  H   LIG     1     -24.925 -50.994  61.034  1.00  0.00           H  
HETATM   33  H   LIG     1     -25.793 -51.814  59.723  1.00  0.00           H  
HETATM   34  H   LIG     1     -24.970 -54.086  58.834  1.00  0.00           H  
HETATM   35  H   LIG     1     -23.433 -54.747  59.436  1.00  0.00           H  
HETATM   36  H   LIG     1     -23.453 -53.321  58.377  1.00  0.00           H  
HETATM   37  H   LIG     1     -25.368 -53.763  62.282  1.00  0.00           H  
ENDMDL
MODEL       15
HETATM    1  C   LIG     1     -23.029 -53.417  65.050  1.00  0.00           C  
HETATM    2  C   LIG     1     -21.667 -52.777  64.892  1.00  0.00           C  
HETATM    3  C   LIG     1     -23.204 -54.329  66.175  1.00  0.00           C  
HETATM    4  O   LIG     1     -22.254 -54.611  66.980  1.00  0.00           O  
HETATM    5  C   LIG     1     -24.523 -54.919  66.356  1.00  0.00           C  
HETATM    6  O   LIG     1     -24.716 -55.823  67.381  1.00  0.00           O  
HETATM    7  C   LIG     1     -24.724 -55.260  68.702  1.00  0.00           C  
HETATM    8  C   LIG     1     -25.556 -54.656  65.482  1.00  0.00           C  
HETATM    9  O   LIG     1     -26.767 -55.295  65.648  1.00  0.00           O  
HETATM   10  C   LIG     1     -27.853 -54.446  66.052  1.00  0.00           C  
HETATM   11  C   LIG     1     -25.373 -53.782  64.331  1.00  0.00           C  
HETATM   12  O   LIG     1     -26.331 -53.577  63.513  1.00  0.00           O  
HETATM   13  C   LIG     1     -24.067 -53.157  64.171  1.00  0.00           C  
HETATM   14  C   LIG     1     -23.890 -52.232  62.978  1.00  0.00           C  
HETATM   15  C   LIG     1     -23.379 -52.953  61.746  1.00  0.00           C  
HETATM   16  C   LIG     1     -23.830 -52.871  60.480  1.00  0.00           C  
HETATM   17  C   LIG     1     -24.982 -52.006  60.025  1.00  0.00           C  
HETATM   18  C   LIG     1     -23.176 -53.669  59.373  1.00  0.00           C  
HETATM   19  H   LIG     1     -20.969 -53.211  65.610  1.00  0.00           H  
HETATM   20  H   LIG     1     -21.706 -51.694  65.073  1.00  0.00           H  
HETATM   21  H   LIG     1     -21.258 -52.915  63.885  1.00  0.00           H  
HETATM   22  H   LIG     1     -25.560 -54.558  68.814  1.00  0.00           H  
HETATM   23  H   LIG     1     -23.779 -54.753  68.914  1.00  0.00           H  
HETATM   24  H   LIG     1     -24.860 -56.096  69.391  1.00  0.00           H  
HETATM   25  H   LIG     1     -28.011 -53.645  65.325  1.00  0.00           H  
HETATM   26  H   LIG     1     -27.657 -54.020  67.044  1.00  0.00           H  
HETATM   27  H   LIG     1     -28.740 -55.082  66.101  1.00  0.00           H  
HETATM   28  H   LIG     1     -23.179 -51.438  63.244  1.00  0.00           H  
HETATM   29  H   LIG     1     -24.845 -51.748  62.766  1.00  0.00           H  
HETATM   30  H   LIG     1     -22.530 -53.615  61.927  1.00  0.00           H  
HETATM   31  H   LIG     1     -24.636 -51.260  59.296  1.00  0.00           H  
HETATM   32  H   LIG     1     -25.471 -51.472  60.843  1.00  0.00           H  
HETATM   33  H   LIG     1     -25.740 -52.612  59.512  1.00  0.00           H  
HETATM   34  H   LIG     1     -23.902 -54.337  58.890  1.00  0.00           H  
HETATM   35  H   LIG     1     -22.345 -54.277  59.744  1.00  0.00           H  
HETATM   36  H   LIG     1     -22.792 -53.007  58.585  1.00  0.00           H  
ENDMDL
MODEL       16
HETATM    1  C   LIG     1     -23.136 -53.241  65.059  1.00  0.00           C  
HETATM    2  C   LIG     1     -21.764 -52.619  64.993  1.00  0.00           C  
HETATM    3  C   LIG     1     -23.417 -54.119  66.200  1.00  0.00           C  
HETATM    4  O   LIG     1     -22.526 -54.406  67.050  1.00  0.00           O  
HETATM    5  C   LIG     1     -24.759 -54.697  66.317  1.00  0.00           C  
HETATM    6  O   LIG     1     -25.115 -55.559  67.296  1.00  0.00           O  
HETATM    7  C   LIG     1     -24.590 -55.443  68.638  1.00  0.00           C  
HETATM    8  C   LIG     1     -25.700 -54.442  65.331  1.00  0.00           C  
HETATM    9  O   LIG     1     -26.964 -54.990  65.300  1.00  0.00           O  
HETATM   10  C   LIG     1     -27.857 -54.617  66.377  1.00  0.00           C  
HETATM   11  C   LIG     1     -25.368 -53.623  64.228  1.00  0.00           C  
HETATM   12  O   LIG     1     -26.311 -53.408  63.287  1.00  0.00           O  
HETATM   13  C   LIG     1     -24.095 -53.008  64.086  1.00  0.00           C  
HETATM   14  C   LIG     1     -23.837 -52.136  62.868  1.00  0.00           C  
HETATM   15  C   LIG     1     -23.318 -52.933  61.687  1.00  0.00           C  
HETATM   16  C   LIG     1     -23.767 -52.928  60.419  1.00  0.00           C  
HETATM   17  C   LIG     1     -24.921 -52.098  59.909  1.00  0.00           C  
HETATM   18  C   LIG     1     -23.104 -53.787  59.365  1.00  0.00           C  
HETATM   19  H   LIG     1     -21.122 -53.045  65.765  1.00  0.00           H  
HETATM   20  H   LIG     1     -21.813 -51.535  65.155  1.00  0.00           H  
HETATM   21  H   LIG     1     -21.291 -52.779  64.019  1.00  0.00           H  
HETATM   22  H   LIG     1     -24.539 -54.395  68.942  1.00  0.00           H  
HETATM   23  H   LIG     1     -23.602 -55.897  68.709  1.00  0.00           H  
HETATM   24  H   LIG     1     -25.306 -55.979  69.263  1.00  0.00           H  
HETATM   25  H   LIG     1     -27.940 -53.527  66.438  1.00  0.00           H  
HETATM   26  H   LIG     1     -27.501 -55.023  67.326  1.00  0.00           H  
HETATM   27  H   LIG     1     -28.825 -55.050  66.121  1.00  0.00           H  
HETATM   28  H   LIG     1     -23.102 -51.369  63.138  1.00  0.00           H  
HETATM   29  H   LIG     1     -24.755 -51.607  62.604  1.00  0.00           H  
HETATM   30  H   LIG     1     -22.469 -53.579  61.916  1.00  0.00           H  
HETATM   31  H   LIG     1     -24.577 -51.406  59.128  1.00  0.00           H  
HETATM   32  H   LIG     1     -25.411 -51.509  60.686  1.00  0.00           H  
HETATM   33  H   LIG     1     -25.677 -52.742  59.442  1.00  0.00           H  
HETATM   34  H   LIG     1     -23.826 -54.485  58.920  1.00  0.00           H  
HETATM   35  H   LIG     1     -22.273 -54.368  59.775  1.00  0.00           H  
HETATM   36  H   LIG     1     -22.720 -53.170  58.542  1.00  0.00           H  
HETATM   37  H   LIG     1     -27.104 -53.911  63.552  1.00  0.00           H  
ENDMDL
END   
